# Supplementary material for: (I Can’t Get No) Saturation: A simulation and guidelines for sample sizes in qualitative research
Source: PLoS One. 2017 Jul 26;12(7):e0181689. doi: 10.1371/journal.pone.0181689 (PMC5528901; doi:10.1371/journal.pone.0181689)
Supplement: S1 File — Code for the simulations in R. (R) [file pone.0181689.s002.r]

# this simulation reasons that each new observation needs to add at least one new codes to the set, otherwise it is discared


### SOME GLOBAL SETTINGS

t <- 500  # trials (e.g. repetitions) we need this to determine a solid mean and s.d. 
C <- 101  # number of codes
x <- 5000 # number of respondents in population


P <- 10  #max alpha parameter in the beta distribution 
P1 <-10  #max beta parameter in the beta distribution 
outlistrcvarphi <- vector("list",length(P)) # list to store the output per probability
out2c <- vector("list",length(P1)) # list to contain the different ouputs for different number of codes for different values of p1 and p
out <- matrix(NA,nrow=C,ncol=32) # matrix to store the output for each number of codes given p and p1
out3c <- matrix(NA,nrow=(C*P1*10*P),ncol=ncol(out)) # stores data for a specific number of codes
L1 <- vector("list",C) # list to store the result of each matrix K
L2 <- vector("list",P1) # list to store the result of each list L1. 
L <- vector("list",P) # list to store the result of each list L2, this stores all the data at the most detailed level. 


##### PROGRESS BARS, This simulation takes a while, up to a couple of weeks, so its nice to keep track of progress 

pbP <- winProgressBar(title = "progress bar P", min = 0,
                     max = P, width = 300)   # progress bar
pbP1 <- winProgressBar(title = "progress bar P1", min = 0,
                      max = P1, width = 300)   # progress bar
pbC <-winProgressBar(title = "progress bar C", min = 0,
                      max = C, width = 300)   # progress bar
pbt <-winProgressBar(title = "progress bar t", min = 0,
                     max = t, width = 300)   # progress bar
					 
					 
#### ACTUAL SIMULATION
				 
for (p in 1:P){   ## for each level of alpha
 
  for(p1 in 1:P1){  ## for each level of beta
  
  for  (c in seq(1,C,10)){  ## for each number of codes, with intervals of 10. 
 
    
  K <- matrix(NA,nrow=t,ncol=(4+C+18)) # make an empty output matrix for the number of draws  
   
  v <- matrix(NA, nrow=x, ncol=(c+1))  # make and empty matrix to denote the population
    
    for (h in 1:nrow(v)) {  # generate population with rows of codes of 0 and 1 
      v[h,1] <- h			# first column to give the information source-id
    }
    sumv <- vector(length=c)  # make a vector with length of the number of codes
    sumv[sumv=="FALSE"] <- 0   
    # generate the data
    alpha <- p # alpha and beta are parameters for the beta distribution. 
    beta  <- p1
    
    repeat{  # generate population data according to beta distribution, make sure that there are at least 2 occurences of each code, except when there is only one code. 
      for (i in 2:ncol(v)) {
        v[,i] <- rbinom(x,1, prob=(rbeta(1,(alpha),(beta))))
      }
      if (c==1){
        sumv <- sum(v[,2])    	
        meanv <-mean(v[,2])}	
      else{
        sumv <- colSums(v[,2:(c+1)])
        meanv <- colMeans(v[,2:(c+1)])}
      sumv[sumv< 2]<- 0
      sumv[sumv>=2]<- 1
      if (sum(sumv)==c) {break}}  
    
      
    ## random chance scenario
	for (l in 1: t){

      s <- matrix (0, nrow=x, ncol=(c+1))  ## make a matrix to store the draws out of the population
      sums <- vector(length=c)
      sums[sums=="FALSE"] <- 0 
      b<-vector(length=nrow(s))
      b[b=="FALSE"] <- 0 
      satprob<-0
      
	  
	  
      for (k in 1: nrow(v)){ 
        if (sum(sums) < c) 
        {
          # draw a case out of the population v. It must be unique, hence the repeat.
          repeat{
            r <- v[sample(nrow(v),1),] 
           for (m in 1:k){
           if (r[1] == s[m,1])
             {
               b[m] <- 1   
            } else {b[m] <- 0 }
           }
          if (sum(b) == 0) {break}}
          s[k,] <- r 
          K[l,1]<- k  # number of draws (x to reach saturation)
          K[l,2]<-(1-(1-(p/10))^k)^c # calculate probability per value of k 
                if (c==1){
          sums <- sum(s[,2])
        }         else{
        sums <- colSums(s[,2:(c+1)])}
        sumf <- sums   # vector with frequence of all codes drawn
        sums[sums>=1] <- 1 
        K[l,3] <- mean(sumf)  # mean of sumf
        K[l,4] <- sd(sumf)  # sd of sumf
        if(c==1){
        K[l,5] <- meanv
        } else { K[l,5:(4+c)] <- meanv  # add original collumn means as phi-ck to the k 
        }
        K[l,(4+C+1)] <- mean(K[l,5:(4+c)],na.rm=T)  # mean of coll means 
        K[l,(4+C+2)] <- ((var(K[l,5:(4+c)],na.rm=T))*(c-1)/c)  # population variance 
      }}
    
      setWinProgressBar(pbt, l,title=paste( round(l/t*100, 0),
                                            "% done random chance"))}   # end of random chance simulation
											
## write data of random chance, plus some basic info 	
	
    y<- cbind(K[,1],K[,5:(4+C)])
    y3<- y[, !apply(is.na(y), 2, all)]
    y5<- y[, !apply(is.na(y), 2, all)]
    for (y1 in 1: nrow(y3)) {
      for(y2 in 1: (ncol(y3)-1))
        y3[y1,(y2+1)] <- 1-(1-y[y1,(y2+1)])^(y[y1,1]) }
    if(ncol(y3)==2){
      y4  <- 1-y3[,2]
    }else{
      y4 <- (1-(apply(y3[,2:ncol(y3)],1,prod))^(1/(ncol(y3)-1)))}
    y41<- 1-(y4^(1/y3[,1]))
    K[,(4+C+3)] <- y41  #  add phi-k based on n to matrix 
    if(ncol(y5)==2){
      y6<- y5[,2]
    }else{
      y6<- (apply(y5[,2:ncol(y5)],1,prod))^(1/(ncol(y5)-1))}
    K[,(4+C+4)]<- y6  # add phi k without n to  matrix. 
    K[,(4+C+5)]<- log(1-0.50^(1/c))/(log(1-y41))  # expected n p=0.5  based on phi-k with n
    K[,(4+C+6)]<- log(1-0.95^(1/c))/(log(1-y41))  # expected n p=0.95 based on phi-k with n
    K[,(4+C+7)]<- log(1-0.50^(1/c))/(log(1-y6))  # expected n p=0.5 based on phi-k without n
    K[,(4+C+8)]<- log(1-0.95^(1/c))/(log(1-y6))  # expected n p=0.95 based on phi-k without n
    K[,(4+C+9)]<- c
    K[,(4+C+10)]<- p
    K[,(4+C+11)]<- p1
    L1[[c]] <-K   # write matrix K to a list 
    out[c,1] <-c  # number of codes in population 
    out[c,2] <-mean(K[,1]) # mean number of draws 
    out[c,3] <-sd(K[,1])  # sd number of draws
    out[c,4] <-mean(K[,2]) # mean probability of codes
    out[c,5] <-quantile(K[,1],0.50,na.rm=T) #50 observation quantile, sould be close to mean K if the distrubiton is normal
    out[c,6] <-quantile(K[,1],0.95,na.rm=T) #95 observation quantile
    out[c,7] <-(t-sum(is.na(K[,1])))/t  # is saturation researched? 1 = yes. 
    out[c,8] <-mean(K[,3])  # mean number of codes observed
    out[c,9] <-mean(K[,4])  # mean standard deviation of codes observed
    out[c,10] <-mean(K[,4+C+1]) # mean of colmeans of v:  mean(phi of v)
    out[c,11] <-mean(K[,4+C+2]) # mean of vars for phi v
    out[c,12] <- mean(K[,4+C+3]) # mean of prod phi-ck based on n 
    out[c,13] <- mean(K[,4+C+4]) # mean of prod phi-k  based  on n 
    out[c,14] <- quantile (K[,4+C+5],0.50,na.rm=T) # mean expected n p=0.5  based on phi-k with n
    out[c,15] <- quantile (K[,4+C+5],0.95,na.rm=T) # mean expected n p=0.95  based on phi-k with n
    out[c,16] <- mean (K[,4+C+7]) # mean expected n p=0.5  based on phi-k without n
    out[c,17] <- mean (K[,4+C+8]) # mean expected n p=0.95  based on phi-k without n
    out[c,18] <- alpha
   out[c,19] <- beta
   out[c,20] <- alpha/(alpha+beta)    # theoretical mean
   out[c,21] <- (alpha*(beta))/((alpha+beta)^2*(alpha+beta+1)) # theoretical variance
 
  ## minimal information scenario
  
  for (l in 1: t){
   
    sav <- matrix (0, nrow=x, ncol=(c+1))
    qav <- matrix (0, nrow=x, ncol=(c+1))
    sumsav <- vector(length=c)
    sumsav[sumsav=="FALSE"] <- 0 
    bav<-vector(length=nrow(sav))
    bav[bav=="FALSE"] <- 0 
    satprobav<-0
    
    for (k in 1: nrow(v)){ 
      if (sum(sumsav) < c)
      {
                repeat{
          r <- v[sample(nrow(v),1),] 
          for (m in 1:k){
            if (r[1] == sav[m,1])
            {
              bav[m] <- 1   
            } else {bav[m] <- 0 }
          }
          if (sum(bav) == 0) {break}}
        # Store in q if it is unique
        qav[k,] <- r
        if (c==1){
          sumqav <- sum(qav[,2])}
        else{
          sumqav <- colSums(qav[,2:(c+1)])}
        sumqav[sumqav>=1] <- 1  
        # assess if the row adds new information
        if (sum(sumqav)> sum(sumsav)){  
          sav[k,] <- r # store in s if it adds new information
          dav <- nrow(subset(sav,sav[,1]>=1))  # select the number of rows with information in them
          K[l,4+C+13]<- dav  # number of draws (x to reach saturation)
         
        }
      
      if (c==1){
        sumsav <- sum(sav[,2])}
      else{
        sumsav <- colSums(sav[,2:(c+1)])}
      sumfav <- sumsav   # vector with frequence of all codes drawn
      sumsav[sumsav>=1] <- 1 
      K[l,4+C+14] <- mean(sumfav)  # mean of sumf
      K[l,4+C+15] <- sd (sumfav)  # ds of sumf
    }}
  
    setWinProgressBar(pbt, l,title=paste( round(l/t*100, 0),
                                          "% done min info"))}   
										  
	## write data to output matrix					

						
  out[c,22] <-mean(K[,4+C+13])  # mean number of draws
  out[c,23] <-quantile(K[,4+C+13],0.50,na.rm=T) #50 observation quantile, sould be close to mean K if the distrubiton is normal
  out[c,24] <-quantile(K[,4+C+13],0.95,na.rm=T) #95 observation quantile
  out[c,25] <-(t-sum(is.na(K[,4+C+13])))/t  # is saturation researched? 1 = yes. 
  out[c,26] <-mean(K[,4+C+14])  # mean number of codes observed
  out[c,27] <-mean(K[,4+C+15])  # mean standard deviation of codes observed
  
  ## maximal information scenario
    
  for (l in 1: t){
    smax <- matrix (0, nrow=x, ncol=(c+1))
    q <- matrix (0, nrow=x, ncol=(c+1))
    u <- matrix (0, nrow=x, ncol=(c+1))
    sumsmax <- vector(length=c)
    sumsmax[sumsmax=="FALSE"] <- 0 
    bmax<-vector(length=nrow(smax))
    bmax[bmax=="FALSE"] <- 0 
    satprobmax<-0
    
	
	# asess which rows contain the maximum number of new codes  
	
    for (k in 1: nrow(v)){ 
      if (sum(sumsmax) < c) 
      { 
        u <- matrix (0, nrow=x, ncol=(c+1))
        w <- matrix (0, nrow=x, ncol=(c+1))
        u[,1] <- v[,1]
        for (f in 1:nrow(u)){ 
          u[f,2:(c+1)] <- sumsmax }
        u[,2:(c+1)] <-  u[,2:(c+1)] -v[,2:(c+1)]  # subtract each row from what we know to see where new codes are
        unew <- vector(length=nrow(u))
        if (c==1){  # subset u with only the max new codes
          unew[u[,2]==-1] <- 1
          unew[u[,2]!=-1] <- 0
        }           else{
          unew <-  rowSums(u[,2:(c+1)]==-1)
        }
        
        # count the number of new codes
        u <- cbind(u,unew)  # add max codes to u
        if (c==1){  # subset u with only the max codes
          u1 <- subset(u,(u[,3])==max(u[,3]))
        }           else{
          u1 <- subset(u,(u[,(c+2)])==max(u[,(c+2)]))  }
        u1 <- u1[,1] # throw away all other columns, as we don't need them anymore
        zu <- vector(length=nrow(v))  # create a vector that is going to report if a case from v contains max info
        zu[zu=="FALSE"] <- 0 
        
        for (z1 in 1: nrow(v)){ # fill in the vector by matching case numbers of v with those of u
          for (z2 in 1: length(u1)){  
            if (u1[z2] == v[z1,1]){
              zu[v[z1,1]] <- 1}
          }}
        v1 <-cbind(v,zu)  # add the vector to v
        w <- subset(v1,v1[,(c+2)]==1)  # subset v, this is the set with the cases that only have the maximum number of new codes 
       
	   
	   
        repeat{
          r <- w[sample(nrow(w),1),] 
          for (m in 1:k){
            if (r[1] == smax[m,1])
            {
              bmax[m] <- 1   
            } else {bmax[m] <- 0 }
          }
          if (sum(bmax) == 0) {break}}
        # Store in q if it is unique
        q[k,] <- r[1:(c+1)]
        if (c==1){
          sumq <- sum(q[,2])}
        else{
          sumq <- colSums(q[,2:(c+1)])}
        sumq[sumq>=1] <- 1  
        # assess if the row adds new information
        if (sum(sumq)> sum(sumsmax)){  
          smax[k,] <- r[1:(c+1)] # store in s if it adds new information
          d <- nrow(subset(smax,smax[,1]>=1))  # select the number of rows with information in them
          K[l,(4+C+16)]<- d  # number of draws (x to reach saturation)
          }
        
        if (c==1){
          sumsmax <- sum(smax[,2])}
        else{
          sumsmax <- colSums(smax[,2:(c+1)])
        }
        sumfmax <- sumsmax   # vector with frequence of all codes drawn
        sumsmax[sumsmax>=1] <- 1 
        K[l,(4+C+17)] <- mean(sumfmax)  # mean of sumf
        K[l,(4+C+18)] <- sd (sumfmax)  # ds of sumf
      }}
    setWinProgressBar(pbt, l,title=paste( round(l/t*100, 0),
                                          "% done max info"))
    }  
	
	# write output maximal information 
    out[c,28]<- mean(K[,(4+C+16)])
    out[c,29]<- quantile(K[,4+C+16],0.50,na.rm=T)
    out[c,30]<- quantile(K[,4+C+16],0.95,na.rm=T)
    out[c,31]<- mean(K[,(4+C+17)])
    out[c,32]<- mean(K[,(4+C+18)])
  

### close progress bars 
  
  setWinProgressBar(pbC, c,title=paste( round(c/C*100, 0),
                                        "% done codes"))
  }
  
 ### some data writing 
  
 out2c[[p1]] <- out
 out3c[((1)+(10000*p)-11000+(1000*p1)):((C)+(10000*p)-11000+(1000*p1)),] <- out
 L2[[p1]] <- L1
 setWinProgressBar(pbP1, p1,title=paste( round(p1/P1*100, 0),
                                        "% done beta"))
  }
  outlistrcvarphi[[p]] <- out2c
  L[[p]] <- L2
 setWinProgressBar(pbP, p,title=paste( round(p/P*100, 0),
                                      "% done alpha"))
}
close(pbP)
close(pbP1)
close(pbC)
close(pbt)

## this is your final data!


out6c <- out3c[complete.cases(out3c[,1]),]
out6c<- data.frame(out6c)

write.table(out6c,file="fullsim.txt")  ###  these are the agregated results per conditions
write.list(L,file="Lvconsphivar2.txt") ### these are the results per simumation. Note that these are nested lists. 
