# Supplementary material for: (I Can’t Get No) Saturation: A simulation and guidelines for sample sizes in qualitative research
Source: PLoS One. 2017 Jul 26;12(7):e0181689. doi: 10.1371/journal.pone.0181689 (PMC5528901; doi:10.1371/journal.pone.0181689)
Supplement: S2 File — The simulated data set used for this study. (CSV) [file pone.0181689.s003.csv]

k	mean_code_prob	ns_calculated_random-chance	ns_random_chance	ns_minimal_information	ns_maximal_information	F_randomchance	F_minimal_information	F_maximalinformation
1	0.0488	59.87760087	55.05	1	1	1	1	1
11	0.488454545	8.011741383	24	7	2	5.46	2.536181818	1.478
21	0.482161905	9.141476919	149.2	10	2	26.16752381	3.978857143	1.476761905
31	0.549548387	8.031313585	235.1	10	3	43.0243871	4.374387097	2.06683871
41	0.536004878	8.704982531	539.6	12	4	99.42073171	5.339268293	2.480926829
51	0.518917647	9.433326672	63.15	13	4	15.43627451	5.465098039	2.323921569
61	0.516242623	9.751810338	858.2	15	5	172.2526557	6.731508197	3.080688525
71	0.477597183	11.13977306	230	17.05	5	51.84552113	7.079267606	2.714732394
81	0.402962963	14.27937549	227.1	20	6	37.91577778	6.964740741	2.454864198
91	0.484773626	11.28153332	617.15	18	5	102.1705934	7.616065934	2.776725275
101	0.514475248	10.49869498	869.05	19	7	163.4309307	8.287227723	3.59239604
1	0.111	25.46134701	26	1	1	1	1	1
11	0.365345455	11.81157445	61.05	8	2	9.534	2.447818182	1.304363636
21	0.250561905	20.85742183	679.05	13	5	55.10609524	2.97447619	1.62647619
31	0.351716129	14.7776107	75.15	13	4	12.99890323	3.804516129	1.62683871
41	0.373878049	14.27648088	2486	15	5	375.8334634	4.746097561	2.128780488
51	0.365592157	15.16827338	109.1	17	5	20.38772549	5.487372549	2.263490196
61	0.363970492	15.64934368	631.55	21	8	106.4134426	6.702163934	3.055442623
71	0.348633803	16.87314776	426.05	21	8	65.15608451	6.526225352	2.772253521
81	0.303674074	20.34871257	719.35	30	10	99.98879012	7.946098765	3.357876543
91	0.306002198	20.48073738	486.3	28	9	66.76410989	7.483494505	3.049076923
101	0.289887129	22.15855991	1303.35	29	11	174.8419802	7.427168317	3.471881188
1	0.3996	5.872152057	6.05	1	1	1	1	1
11	0.221854545	21.40959305	414.15	10	3	31.27818182	2.178545455	1.405090909
21	0.296419048	17.11152458	44	11	3	6.779428571	2.842761905	1.423904762
31	0.308935484	17.33322518	92.1	14	4	12.84748387	3.728258065	1.793032258
41	0.261560976	22.04493267	86	16	5	11.33263415	3.745317073	1.712878049
51	0.234878431	25.78257013	2191.05	24	8	216.392902	5.118039216	2.486666667
61	0.251393443	24.45757876	773.3	24	8	71.28672131	5.402688525	2.548131148
71	0.264628169	23.53197833	546.1	27	9	57.22129577	6.257830986	2.828873239
81	0.237683951	27.13751872	1618.6	29	11	140.9539259	6.19962963	2.851975309
91	0.234296703	28.02413039	3092.75	34	13	287.9348132	7.220505495	3.319054945
101	0.226144554	29.5883457	946.65	34	13	89.31413861	6.996792079	3.210930693
1	0.5294	3.97445437	5	1	1	1	1	1
11	0.222963636	21.28854381	154.05	10	3	12.65090909	2.166363636	1.323818182
21	0.2086	25.714442	1315.3	15	5	97.13390476	3.048285714	1.676
31	0.204167742	28.04702062	181.15	18	5	17.18677419	3.282709677	1.665225806
41	0.223165854	26.46986493	677.15	23	8	62.73692683	4.579170732	2.319170732
51	0.147517647	43.24814474	1218.55	28	11	85.12113725	3.931176471	2.06545098
61	0.218688525	28.69539494	1454.65	26	10	125.8170492	5.233639344	2.573901639
71	0.1808	36.27009096	2176	33	11	161.4811268	5.359211268	2.517380282
81	0.216019753	30.26222215	842.1	28	10	69.69950617	5.538419753	2.519407407
91	0.211646154	31.45953381	1052.2	33	11	102.168989	6.204593407	2.730461538
101	0.200081188	33.97867038	3931.8	34	12	392.6332871	6.209089109	2.753445545
1	0.204	13.13018746	14	1	1	1	1	1
11	0.2036	23.5903083	84.05	10	3	8.349454545	2.142181818	1.354181818
21	0.189266667	28.67243725	118	15	4	11.09666667	2.570761905	1.500190476
31	0.170935484	34.16783211	3288.45	22	9	258.5325806	3.580193548	2.073548387
41	0.173785366	35.01502652	2436.65	24	9	172.9042439	3.957414634	2.048439024
51	0.177380392	35.3501725	2558.2	26	9	178.9181569	4.15054902	2.055294118
61	0.147491803	44.37789419	1977.8	34	12	130.015082	4.719606557	2.247737705
71	0.141369014	47.45718734	613.9	32	10	35.62639437	4.134366197	1.956507042
81	0.159382716	42.4202979	562.05	33	11	38.8865679	4.717234568	2.206641975
91	0.150468132	45.8781175	1245.05	38	13	79.17246154	5.401956044	2.508197802
101	0.157445545	44.27797838	735.2	41	14	63.9519802	5.961346535	2.749465347
1	0.0752	38.31948455	37.05	1	1	1	1	1
11	0.164509091	29.87952749	69.05	10	3	5.534	1.777090909	1.298545455
21	0.189390476	28.65158183	126.05	15	4	10.96304762	2.682285714	1.503333333
31	0.144903226	40.91595671	3197.5	21	7	182.0676774	3.092709677	1.829096774
41	0.141736585	43.73337068	465.05	25	8	30.08092683	3.367268293	1.665317073
51	0.14032549	45.6511776	845.6	27	9	48.93443137	3.62972549	1.948039216
61	0.172806557	37.326653	1526.4	30	11	108.686459	4.870655738	2.492491803
71	0.174343662	37.75635711	817.15	31	10	65.33492958	4.857239437	2.195070423
81	0.150365432	45.19796765	565.2	34	12	42.44061728	4.757580247	2.28908642
91	0.151318681	45.59801966	1524.5	40	13	97.84582418	5.53956044	2.489736264
101	0.143780198	48.86722738	1437.45	39	13	92.77033663	5.183881188	2.380811881
1	0.1648	16.63518827	17	1	1	1	1	1
11	0.110509091	45.85949045	518.2	11	4	23.69636364	1.669454545	1.288909091
21	0.111438095	50.91739147	282.15	18	6	15.7272381	2.184571429	1.36
31	0.156974194	37.50934406	938	21	8	63.82277419	3.229935484	1.906709677
41	0.129317073	48.27063974	1386.1	26	10	79.41595122	3.361902439	1.943219512
51	0.114796078	56.60718315	2177.05	29	11	106.4017647	3.256941176	1.836627451
61	0.134695082	48.9481346	749.35	34	12	43.10744262	4.292852459	2.230393443
71	0.134842254	49.93831397	944.1	36	14	60.27969014	4.643915493	2.468084507
81	0.138883951	49.25538736	1267.15	42.05	17	84.45422222	5.557654321	2.81291358
91	0.129962637	53.73785173	2051.2	43	15	110.1527033	5.228043956	2.386857143
101	0.122617822	57.98806489	970.05	45	17	63.49477228	5.134792079	2.544376238
1	0.2776	9.212640917	10	1	1	1	1	1
11	0.133036364	37.61899097	66.05	10	2	4.476909091	1.591818182	1.181818182
21	0.128666667	43.67900451	1453.4	17	7	80.4947619	2.41352381	1.580095238
31	0.109154839	55.41401728	1102.1	23	8	49.28322581	2.631290323	1.538451613
41	0.085107317	75.14901603	887.15	30	11	37.91434146	2.723463415	1.680341463
51	0.093223529	70.53517776	1226.25	32	12	51.19945098	3.052470588	1.69654902
61	0.128491803	51.49050439	3188.25	33	13	165.2619016	4.013540984	2.202262295
71	0.0972	70.73776839	1329.4	43	17	69.278	4.069690141	2.148873239
81	0.09722716	72.00479085	3310.25	44	17	137.6522716	4.080567901	2.089703704
91	0.111259341	63.42813704	1807.05	42	16	94.49828571	4.415912088	2.28167033
101	0.120085149	59.29462695	1705.85	46	17	93.60942574	5.224	2.523643564
1	0.0848	33.80704664	35	1	1	1	1	1
11	0.103181818	49.31419583	241.15	11	4	11.03727273	1.625636364	1.240181818
21	0.085219048	67.54120995	347.45	19	6	13.32533333	1.890380952	1.297904762
31	0.075716129	81.34788172	1182.2	26	10	41.56916129	2.224387097	1.492967742
41	0.085682927	74.62103629	2631.6	30	11	93.54004878	2.710878049	1.577902439
51	0.108027451	60.37901027	1415.4	31	11	61.41776471	3.267137255	1.814313725
61	0.12242623	54.2251215	1217.7	33	12	64.72242623	3.797901639	2.005081967
71	0.088366197	78.18286393	1184.15	40	14	48.78712676	3.454647887	1.781295775
81	0.093496296	75.03004051	3284.25	46	18	163.4429877	4.154765432	2.289382716
91	0.102815385	68.95646314	4000.65	44	15	185.3799121	4.291912088	2.204813187
101	0.096940594	74.39244182	2133.65	51	19	106.591604	4.741168317	2.412613861
1	0.0468	62.5015421	63	1	1	1	1	1
11	0.091854545	55.73825577	3003.85	11	5	109.0909091	1.619272727	1.281090909
21	0.096380952	59.35956741	603.2	18	6	26.73657143	2.077904762	1.437428571
31	0.056070968	110.9971075	3255.25	28	13	84.25890323	2.010451613	1.561806452
41	0.1138	55.32859702	393.35	27	9	22.64941463	3.082536585	1.656390244
51	0.071101961	93.58554816	2254.25	37	13	67.50517647	2.780509804	1.646627451
61	0.097590164	68.9622261	2141.15	37	13	85.25039344	3.515901639	1.900622951
71	0.09576338	71.85509783	2768.35	41	16	132.5971831	3.827070423	2.139746479
81	0.100101235	69.82792444	1432.95	40	15	63.18501235	3.831234568	1.998740741
91	0.08761978	81.58627647	2250.7	48	19	96.61021978	4.065032967	2.220241758
101	0.104740594	68.55973216	4053.9	51	20	231.9626931	5.064871287	2.537326733
1	0.5988	3.280135709	4	1	1	1	1	1
11	0.543363636	6.851181269	41	6	1	8.248727273	2.501272727	1
21	0.64147619	5.864858733	110	6	2	23.62333333	3.227714286	1.637428571
31	0.713445161	5.124723739	10	6	2	4.02916129	3.083225806	1.694967742
41	0.62504878	6.814138453	27	9	2	8.182292683	4.262878049	1.564390244
51	0.673905882	6.159836894	40.05	8	3	11.12878431	4.349686275	1.697529412
61	0.736085246	5.315918229	151.05	8	2	35.98944262	4.708590164	1.737704918
71	0.679971831	6.348584786	23.05	9	3	8.002309859	4.605661972	2.284704225
81	0.614592593	7.724503406	36.05	11	3	11.27108642	5.390666667	2.118222222
91	0.670659341	6.735921786	36	10	3	10.67672527	5.077538462	2.286549451
101	0.669592079	6.84972271	36	10	3	10.98069307	5.534475248	2.256415842
1	0.5546	3.704002231	4	1	1	1	1	1
11	0.4494	8.999498871	54	7	2	9.587454545	2.510545455	1.439272727
21	0.486533333	9.025214473	25	8	2	5.843714286	3.01552381	1.42752381
31	0.504948387	9.109758371	71.05	10	3	14.38916129	3.987483871	1.939354839
41	0.517390244	9.174965516	56.1	10	3	13.29312195	4.244243902	1.886487805
51	0.499270588	9.979224078	38.05	11	3	8.981019608	4.247490196	1.838431373
61	0.525478689	9.499632987	53.05	10	3	11.14504918	4.371868852	1.910229508
71	0.537109859	9.390575126	39	12	3	10.35895775	5.101915493	2.014084507
81	0.489688889	10.94779386	58	14	4	15.0522963	5.740345679	2.35362963
91	0.535131868	9.766738791	34	12	4	9.919648352	5.351362637	2.429956044
101	0.514952475	10.48442512	136.55	15	5	28.594	6.286851485	2.573980198
1	0.2994	8.419278556	8	1	1	1	1	1
11	0.361745455	11.96036667	69	8	2	10.40072727	2.487272727	1.324545455
21	0.384714286	12.38692272	35	9	3	6.569428571	2.907047619	1.639809524
31	0.384832258	13.18282166	89	12	3	14.55864516	3.961419355	1.742451613
41	0.406692683	12.80430096	49.05	12	3	9.768926829	4.139463415	1.672
51	0.366776471	15.10624525	86.1	15	4	13.94776471	4.547686275	2.020117647
61	0.41044918	13.40190231	75	13	4	12.20465574	4.408622951	1.980262295
71	0.404278873	13.96424496	108.05	16	5	18.38487324	5.35056338	2.224929577
81	0.402861728	14.28407098	126.05	16	5	23.40730864	5.598864198	2.410592593
91	0.412140659	14.08205	205.2	18	6	33.73257143	6.315428571	2.660725275
101	0.437594059	13.18011494	47	15	5	10.79310891	5.347544554	2.132376238
1	0.3294	7.497156873	7	1	1	1	1	1
11	0.361145455	11.9854476	121	8	2	16.19709091	2.398181818	1.329636364
21	0.353019048	13.81581956	65	10	3	8.953714286	2.872380952	1.497333333
31	0.312290323	17.10792257	76.05	13	4	10.14470968	3.383677419	1.649290323
41	0.358009756	15.08272039	82.2	13	4	13.70341463	3.949902439	1.915512195
51	0.318603922	17.99352521	49.05	15	4	8.809294118	4.055686275	1.755137255
61	0.344108197	16.79035224	114	16	5	17.26727869	4.659508197	1.916459016
71	0.350974648	16.73262183	65.05	17	5	12.12738028	5.104901408	2.116676056
81	0.317844444	19.25492287	195.3	19	6	26.31165432	5.125012346	2.084222222
91	0.323626374	19.13338072	320.05	22	7	39.56131868	6.067054945	2.56956044
101	0.331170297	18.85898312	88.05	19	6	14.55510891	5.491742574	2.327782178
1	0.0688	42.02696068	42.05	1	1	1	1	1
11	0.318963636	13.98039008	69.15	8	2	8.591090909	2.269636364	1.326363636
21	0.305361905	16.51077996	92.05	12	3	12.60647619	3.035714286	1.496666667
31	0.300516129	17.92049489	122	14	4	17.042	3.594064516	1.849483871
41	0.253712195	22.84138335	69	17	5	9.515170732	3.706487805	1.71395122
51	0.30514902	18.95996276	61.05	16	5	10.49729412	4.235333333	1.906156863
61	0.297685246	20.03966727	49	17	5	8.416622951	4.209311475	1.934852459
71	0.29871831	20.38417742	110	19	6	15.08814085	4.721521127	2.015661972
81	0.294382716	21.12226933	118.3	20	6	16.81274074	5.208839506	2.253580247
91	0.294784615	21.42102637	96	21	6	13.51782418	5.054	2.181186813
101	0.315956436	19.9760259	114	20	6	17.55605941	5.408336634	2.258910891
1	0.319	7.797467641	8	1	1	1	1	1
11	0.295290909	15.34536699	167.35	9	3	18.24090909	2.314727273	1.319818182
21	0.272161905	18.93730202	39	11	3	5.522857143	2.604285714	1.462095238
31	0.276245161	19.81119346	44	14	4	6.860774194	3.08916129	1.648645161
41	0.245112195	23.77212722	62.1	17	4	8.600585366	3.486487805	1.62097561
51	0.252537255	23.71424195	99.3	18	5	11.93470588	3.868823529	1.795137255
61	0.229459016	27.16728066	157.15	22	6	16.74085246	4.385606557	2.109147541
71	0.250994366	25.02773958	108.15	21	6	13.54695775	4.495211268	2.161915493
81	0.231059259	28.03121922	162	24	7	18.23869136	4.876617284	2.227703704
91	0.232789011	28.2321585	251.05	26	8	26.98534066	5.327582418	2.249010989
101	0.245336634	26.948541	294.1	27	9	33.19827723	5.770277228	2.641722772
1	0.0898	31.83869565	29.05	1	1	1	1	1
11	0.2136	22.34977572	83.05	9	3	7.653636364	2.047090909	1.214363636
21	0.2482	21.08747325	96	12	4	9.814285714	2.710285714	1.546
31	0.219025806	25.90885261	215.1	17	5	21.41303226	3.374129032	1.559290323
41	0.24082439	24.26081741	89.05	17	5	10.03478049	3.457121951	1.830585366
51	0.247823529	24.23772438	145.2	19	6	18.04647059	4.172980392	2.052705882
61	0.22427541	27.88452032	309.05	22	7	28.7157377	4.377868852	2.032590164
71	0.199591549	32.48948936	331.25	25	8	28.29169014	4.411605634	2.209943662
81	0.214397531	30.52145611	151.05	23	6	15.97451852	4.356814815	1.802864198
91	0.222378022	29.74511915	398	27	9	37.46975824	5.298769231	2.355230769
101	0.226407921	29.54911273	279.15	26	8	24.38120792	5.134435644	2.180633663
1	0.0214	138.4842229	133	1	1	1	1	1
11	0.245981818	19.02119432	114.1	9	2	10.70563636	2.030727273	1.209272727
21	0.173171429	31.63654448	104.05	15	4	8.783904762	2.407238095	1.426285714
31	0.192580645	29.94225048	71.05	17	5	7.277612903	2.874903226	1.502451613
41	0.171965854	35.42321885	170.15	21	6	14.27702439	3.214585366	1.637756098
51	0.241137255	25.01509364	103.05	19	5	12.92431373	3.909137255	1.807372549
61	0.18764918	34.07462082	271.3	23	6	19.87085246	3.937147541	1.764721311
71	0.236047887	26.86437035	359.15	22	7	29.57560563	4.53028169	2.054704225
81	0.208150617	31.55725556	262	26	8	25.06311111	4.68562963	2.16037037
91	0.234942857	27.9357873	317.15	27	9	32.9558022	5.592307692	2.381428571
101	0.196857426	34.60206587	242.8	29	9	24.17661386	5.053663366	2.128653465
1	0.2048	13.07257396	13.05	1	1	1	1	1
11	0.175745455	27.7862973	160.3	10	3	12.69636364	1.941636364	1.299636364
21	0.221285714	24.05306844	64.05	13	3	6.803238095	2.507333333	1.327333333
31	0.171651613	34.01104577	105.05	18	5	9.662387097	2.783935484	1.463290323
41	0.186609756	32.36300122	233.15	20	6	17.27112195	3.342731707	1.668634146
51	0.173254902	36.27964473	302.4	23	7	20.42372549	3.499843137	1.767803922
61	0.190163934	33.57374373	208	23.05	7	16.65334426	3.981639344	1.807934426
71	0.16764507	39.41896975	1227.9	25	8	75.36647887	3.831690141	1.818873239
81	0.172698765	38.84751751	208.1	28	9	18.11283951	4.38691358	2.01745679
91	0.168674725	40.49785694	186.05	30	10	16.68314286	4.469934066	2.136725275
101	0.170384158	40.60959939	200.05	32	10	18.85562376	4.929306931	2.056910891
1	0.225	11.75293591	13	1	1	1	1	1
11	0.129963636	38.5749941	232.3	10	2	11.48181818	1.656545455	1.272727273
21	0.172142857	31.84474046	327.15	15	5	23.41771429	2.455809524	1.431238095
31	0.153193548	38.5187	444.4	19	5	25.88580645	2.697419355	1.508580645
41	0.178785366	33.93596247	456.1	21	6	32.91834146	3.498341463	1.725804878
51	0.1962	31.6042679	103	20	6	10.65572549	3.543098039	1.681333333
61	0.157701639	41.26237668	168.1	26	7	14.10639344	3.702688525	1.714688525
71	0.163214085	40.59350921	165.1	27	8	13.70760563	3.981464789	1.829042254
81	0.141098765	48.42140754	206.2	31	10	14.87837037	3.933333333	1.894864198
91	0.163454945	41.91814438	146.05	27	9	12.17868132	4.018879121	1.887384615
101	0.175807921	39.23198422	375.1	31	10	30.61819802	4.843683168	2.187287129
1	0.7902	1.918372922	2	1	1	1	1	1
11	0.7926	3.413896576	6	4	1	2.593454545	2.042363636	1
21	0.738133333	4.489775179	11	5	1	3.832857143	2.694666667	1
31	0.781316129	4.213467033	10	5	1	4.157354839	3.036322581	1
41	0.783229268	4.371984506	9	5	1	3.888243902	3.10302439	1
51	0.800658824	4.28000456	8.05	5	2	3.954313725	3.217921569	1.767843137
61	0.783770492	4.624148252	28	7	2	8.929213115	4.102622951	1.763704918
71	0.742692958	5.328409014	10	6	2	4.542760563	3.693943662	1.685690141
81	0.741293827	5.447205246	16.05	8	2	6.234592593	4.27908642	1.696814815
91	0.795558242	4.712735652	17	7	2	6.965934066	4.399186813	1.749472527
101	0.768285149	5.187609058	12	7	2	5.397980198	4.073881188	1.721287129
1	0.5232	4.04468947	5	1	1	1	1	1
11	0.593872727	5.959925139	13	5	1	3.743272727	2.374	1
21	0.586152381	6.818801877	14	6	2	4.203428571	2.841142857	1.559428571
31	0.596929032	7.04898649	12	7	2	4.146258065	3.097548387	1.550129032
41	0.61964878	6.914935402	14	7	2	4.920341463	3.469804878	1.550390244
51	0.579819608	7.96073503	16	8	3	5.405921569	3.797764706	1.810117647
61	0.622429508	7.270538092	34	8	3	8.431868852	4.076065574	2.035639344
71	0.623988732	7.394917552	20	9	2	6.67771831	4.386732394	1.563380282
81	0.577745679	8.542576644	21	10	3	7.10617284	4.47308642	2.039728395
91	0.627896703	7.567731431	23	10	3	7.862	4.889318681	2.130307692
101	0.567057426	9.061181421	42.05	12	4	11.92079208	5.676772277	2.595306931
1	0.7236	2.329666272	3	1	1	1	1	1
11	0.471709091	8.416160886	17	6	2	3.973636364	2.356545455	1.437454545
21	0.50012381	8.676065128	15	7	2	4.223714286	2.844285714	1.426285714
31	0.496470968	9.335198689	21	9	2	5.749741935	3.489870968	1.422580645
41	0.495317073	9.775006198	21	9	3	5.695902439	3.589560976	1.871609756
51	0.521807843	9.356276128	41	9.05	3	8.809098039	3.926039216	1.919137255
61	0.514885246	9.789584008	27	10	3	7.305016393	4.229081967	1.987114754
71	0.49664507	10.53701475	65	13	4	14.43033803	5.120338028	2.28343662
81	0.485367901	11.08674951	26.05	11	3	7.095259259	4.529703704	1.788864198
91	0.489756044	11.11860755	26	12	4	7.733736264	4.917164835	2.198197802
101	0.513186139	10.53736563	28	12	4	8.290455446	4.960910891	2.449247525
1	0.3812	6.241457901	6	1	1	1	1	1
11	0.514309091	7.436373146	25	6	1	4.842363636	2.303272727	1
21	0.406190476	11.54254998	22	9	3	4.82352381	2.84847619	1.359809524
31	0.398516129	12.59946811	40	11	3	7.91916129	3.561935484	1.747225806
41	0.463614634	10.73104337	30	9	3	6.651902439	3.489463415	1.77795122
51	0.38132549	14.3749876	38	13	4	7.661019608	3.964078431	1.921686275
61	0.43524918	12.39386245	52.05	13	4	10.88527869	4.764163934	2.117967213
71	0.423974648	13.1131056	28.05	13	4	7.339126761	4.383971831	2.098760563
81	0.415782716	13.70270418	39	14	4	9.249160494	4.810987654	2.061432099
91	0.432589011	13.20224863	37	13	4	8.573868132	4.721868132	2.100615385
101	0.42710495	13.61732769	53.05	15	5	12.17457426	5.32649505	2.224891089
1	0.461	4.847151784	5	1	1	1	1	1
11	0.389236364	10.89234957	17	7	2	3.326	2.075454545	1.355454545
21	0.3356	14.71354085	37	10	3	6.026857143	2.75552381	1.390857143
31	0.356619355	14.52321403	69	11	3	10.17045161	3.353806452	1.537548387
41	0.375146341	14.21492006	34.05	12	4	6.617902439	3.519707317	1.722731707
51	0.34532549	16.29425191	95.15	14	4	13.99792157	4.087647059	1.813568627
61	0.414459016	13.23101046	25	12	3	5.945213115	3.900131148	1.58357377
71	0.369047887	15.70649031	45.05	15	5	9.441605634	4.708197183	2.009098592
81	0.361306173	16.42754142	70	16	5	12.60602469	4.809209877	2.120567901
91	0.364037363	16.52912279	89	16	5	14.48441758	4.984813187	2.093802198
101	0.349524752	17.63872531	45	16	5	8.739049505	4.699405941	2.142217822
1	0.3066	8.181746898	9	1	1	1	1	1
11	0.3206	13.89338377	25.05	8	2	3.933818182	2.077636364	1.292181818
21	0.255285714	20.40998792	55.1	12	4	7.16847619	2.711047619	1.446285714
31	0.31903871	16.66886845	44.05	12	3	7.557806452	3.312258065	1.477419355
41	0.338834146	16.15561033	37	13	3	6.507170732	3.496634146	1.50902439
51	0.344188235	16.36128657	48	14	4	8.675411765	3.982509804	2.000745098
61	0.368498361	15.40610568	27.05	13	4	6.046590164	3.922819672	1.809934426
71	0.333825352	17.80693162	61.05	16	4	9.905774648	4.494760563	1.784394366
81	0.319434568	19.13815443	57	17	5	9.802395062	4.503925926	2.016345679
91	0.336112088	18.26311138	80.05	17	6	13.66268132	4.872241758	2.506571429
101	0.331740594	18.81907153	69	17	6	11.05592079	4.787980198	2.068237624
1	0.1456	19.03795137	19	1	1	1	1	1
11	0.303981818	14.81988135	48	8	2	5.922363636	2.130909091	1.24
21	0.2836	18.03789841	54	11	3	7.39352381	2.679142857	1.401714286
31	0.353870968	14.66495903	38.05	11	3	6.604322581	3.309096774	1.675935484
41	0.277487805	20.56603477	71	15	4	9.827512195	3.519707317	1.685658537
51	0.320054902	17.89408943	46	14	4	7.94827451	3.726196078	1.715921569
61	0.336144262	17.28497727	52	14	4	8.718065574	4.006754098	1.834918033
71	0.293639437	20.80731693	157.05	17	5	18.54957746	4.420478873	2.03084507
81	0.296597531	20.93352962	132	18	5	14.31197531	4.437185185	1.954148148
91	0.29016044	21.82953203	74	18	5	10.62382418	4.508087912	1.959098901
101	0.31800198	19.81971344	92.1	18	6	14.11924752	4.908079208	2.103128713
1	0.1904	14.18333239	14	1	1	1	1	1
11	0.264654545	17.46961975	29	8	2	4.000363636	1.982	1.209454545
21	0.250171429	20.89515719	68.05	12	3	7.624761905	2.610666667	1.497619048
31	0.247051613	22.57203739	64	15	4	7.90516129	3.065870968	1.54683871
41	0.278960976	20.43769198	47	15	4	7.369219512	3.452390244	1.646536585
51	0.281733333	20.85894176	40	15	4	6.375764706	3.463215686	1.696
61	0.271327869	22.37215495	70	17	4	9.285213115	3.86895082	1.581836066
71	0.277983099	22.20781959	128	20	6	16.97859155	4.698704225	2.164
81	0.268333333	23.57313736	51	18	5	7.952197531	4.159407407	1.816814815
91	0.29723956	21.2092568	95.05	19	6	12.96406593	4.799340659	1.963450549
101	0.263053465	24.85117063	237.1	21	7	23.81170297	4.964039604	2.286950495
1	0.3434	7.121161745	7	1	1	1	1	1
11	0.209436364	22.85196861	52.05	9	3	5.211272727	1.879454545	1.272181818
21	0.237066667	22.23311353	67	13	3	7.442761905	2.503619048	1.351238095
31	0.258322581	21.43284331	55	13	4	7.133548387	2.900903226	1.463870968
41	0.232063415	25.31505533	107.05	18	5	12.92926829	3.65804878	1.726487805
51	0.248964706	24.10918706	137.1	17	5	13.49752941	3.648980392	1.814392157
61	0.2476	24.89212161	150.05	18	5	14.65777049	3.808491803	1.848295082
71	0.250687324	25.06328232	69	19	6	9.271070423	4.04484507	1.853464789
81	0.234869136	27.51113203	72	20	6	8.56491358	4.03017284	1.872469136
91	0.259169231	24.9391967	65	20	6	9.680967033	4.395846154	2.032549451
101	0.253245545	25.97630098	170.05	22	7	18.75510891	4.800594059	2.188712871
1	0.1346	20.72261176	20	1	1	1	1	1
11	0.271072727	16.98525774	34	8	2	4.552545455	2.023454545	1.242363636
21	0.234971429	22.46076611	52.1	12	3	6.475714286	2.541238095	1.326666667
31	0.241922581	23.12530292	38	13.05	4	4.990322581	2.759483871	1.404
41	0.241390244	24.19533887	56.05	16	5	7.275804878	3.289707317	1.562731707
51	0.240823529	25.05262067	61.05	18	5	8.17545098	3.583176471	1.790627451
61	0.239013115	25.92630677	451.4	20	7	37.69711475	4.126688525	1.97842623
71	0.233743662	27.16825618	82.05	21	6	10.22047887	4.144788732	1.898929577
81	0.211380247	31.0141479	79.05	22	7	9.308345679	4.056296296	1.817308642
91	0.230046154	28.61755757	90.05	23	7	11.59331868	4.588175824	2.023450549
101	0.222405941	30.15523599	80	24	8	10.40085149	4.565227723	2.063841584
1	0.8688	1.47498005	2	1	1	1	1	1
11	0.860509091	2.726439998	4	3	1	1.938	1.814181818	1
21	0.779942857	3.973885836	6	4	1	2.754095238	2.385809524	1
31	0.804548387	3.923574587	8	5	1	3.477806452	2.812580645	1
41	0.753385366	4.774810651	12	6	2	4.76497561	3.461853659	1.718682927
51	0.835643137	3.822598175	7	5	2	3.483529412	2.962313725	1.820941176
61	0.772154098	4.787747788	8	6	2	3.792655738	3.281967213	1.719245902
71	0.809242254	4.36591638	10	6	2	4.475352113	3.537380282	1.771267606
81	0.776481481	4.915672874	12.05	7	2	5.374938272	4.027950617	1.748617284
91	0.804292308	4.58658866	16	7	2	6.154791209	4.118307692	1.75810989
101	0.807576238	4.602739934	11	6	2	5.172059406	4.003980198	1.771663366
1	0.6758	2.659576039	3	1	1	1	1	1
11	0.703836364	4.413404572	8	4	1	2.872909091	2.204181818	1
21	0.631961905	6.018533739	15	6	2	4.600666667	2.947428571	1.620285714
31	0.653916129	6.036345114	12	6	2	4.318451613	3.125677419	1.618451613
41	0.670580488	6.019680257	10	6	2	4.004097561	3.268487805	1.612195122
51	0.679701961	6.062804954	17.05	7	2	5.30172549	3.568313725	1.608666667
61	0.637734426	6.974241676	13	7	2	4.959672131	3.732918033	1.586983607
71	0.673690141	6.458778063	19.05	8	3	6.519774648	4.150704225	1.875690141
81	0.632958025	7.348213967	17	9	2	6.415753086	4.346666667	1.518518519
91	0.659373626	6.946658643	16	8	3	5.776857143	4.252373626	2.210835165
101	0.672469307	6.796048841	21	9	3	7.808950495	4.853287129	2.223960396
1	0.6194	3.101151823	4	1	1	1	1	1
11	0.6152	5.623291788	6	5	1	2.361818182	2.058	1
21	0.59147619	6.720179358	10	6	2	3.370952381	2.667047619	1.545142857
31	0.518529032	8.763069859	23	8	2	5.927935484	3.264193548	1.435483871
41	0.576	7.790469419	14.05	8	2	4.95804878	3.493219512	1.48897561
51	0.5712	8.151643504	16	8	3	5.173686275	3.709568627	1.863529412
61	0.571409836	8.358164499	20.05	9	3	6.085114754	3.991409836	2.035836066
71	0.576898592	8.409337779	16.05	9	3	5.67143662	4.106084507	1.999943662
81	0.598520988	8.070305556	17	9	3	5.971432099	4.285308642	2.029160494
91	0.573226374	8.786051566	35.05	10	3	9.121912088	4.692021978	2.006835165
101	0.573110891	8.911294001	20	10	3	6.588435644	4.525960396	2.005683168
1	0.2942	8.597966012	9	1	1	1	1	1
11	0.558	6.577808081	18	5	1	4.219272727	2.230909091	1
21	0.50292381	8.60634584	14	7	2	3.916380952	2.707809524	1.429809524
31	0.515283871	8.844354654	16	8	2	4.745870968	3.258451613	1.422129032
41	0.514292683	9.25625069	16	9	3	5.004292683	3.499121951	1.693804878
51	0.451219608	11.5031147	33	11	3	7.879254902	4.089058824	1.788509804
61	0.542691803	9.051009864	19.05	9	3	5.869934426	3.937311475	1.937737705
71	0.474329577	11.24778709	67.1	12	3	14.18115493	4.653211268	1.931661972
81	0.518397531	10.08020192	33	12	4	8.560864198	4.754839506	2.139802469
91	0.502698901	10.70966105	30	11	3	8.103604396	4.698241758	1.753494505
101	0.507182178	10.71990015	21	11	3	6.303980198	4.489663366	1.871287129
1	0.592	3.341630813	4	1	1	1	1	1
11	0.4606	8.699886076	13	6	1	3.137454545	2.146	1
21	0.494685714	8.813597615	16	7	2	4.397238095	2.895904762	1.420380952
31	0.468677419	10.12832384	19	9	2	4.79683871	3.146258065	1.416709677
41	0.419921951	12.27411566	19.05	10	3	4.877853659	3.331365854	1.674
51	0.47785098	10.62249889	19	10	3	5.136862745	3.606235294	1.843843137
61	0.451439344	11.79349156	28	11	3	6.573147541	4.100327869	1.692131148
71	0.453287324	11.97889095	36.05	11	4	8.023042254	4.211915493	1.952873239
81	0.452528395	12.22512412	82.05	13	4	14.46693827	4.806246914	2.21545679
91	0.441167033	12.85663636	27	12	4	6.761164835	4.40767033	2.067934066
101	0.45540396	12.48219967	29	13	4	7.655287129	4.746039604	2.089029703
1	0.404	5.788691188	6	1	1	1	1	1
11	0.347163636	12.59394645	28	8	2	4.639818182	2.170727273	1.329090909
21	0.387780952	12.26078281	27	9	2	5.354571429	2.804761905	1.293142857
31	0.394270968	12.77622531	24	10	3	5.199870968	3.182645161	1.677096774
41	0.387834146	13.62071344	26.05	11	3	5.839414634	3.427414634	1.759560976
51	0.407454902	13.18966277	38	11	4	7.316705882	3.750627451	1.778745098
61	0.392836066	14.19260038	50	12	3	8.334262295	3.778229508	1.66852459
71	0.407523944	13.81852695	28.05	12	4	6.424338028	4.066929577	2.070788732
81	0.420790123	13.48670696	25	12	4	6.292345679	4.216691358	1.871407407
91	0.40496044	14.41136945	55.05	15	4	11.69604396	4.925340659	1.98443956
101	0.396079208	15.04141532	34	14	5	7.744079208	4.734693069	2.127584158
1	0.2858	8.90018213	9	1	1	1	1	1
11	0.3148	14.20579046	28.1	8	2	4.258181818	2.042181818	1.281090909
21	0.370990476	12.97632326	25.05	9	2	5.015238095	2.703619048	1.285047619
31	0.347516129	15.00111663	23	11	3	4.745419355	3.056387097	1.578064516
41	0.340853659	16.03703735	34	12	3	6.315219512	3.476	1.550829268
51	0.352341176	15.89010843	32.05	13	4	6.363137255	3.67254902	1.684078431
61	0.361757377	15.7703997	38.05	13	4	7.492885246	4.052721311	1.778983607
71	0.354425352	16.52878835	33	13	5	6.500056338	3.874450704	1.911521127
81	0.338802469	17.80254746	36	15	4	7.31491358	4.148617284	1.811975309
91	0.379514286	15.67583926	45.05	15	5	9.447252747	4.802461538	2.214945055
101	0.364394059	16.73866522	44.1	15	5	9.054039604	4.64219802	1.97150495
1	0.2904	8.732542402	10	1	1	1	1	1
11	0.423727273	9.743599548	15	6	1	3.279090909	2.163272727	1
21	0.386447619	12.31538653	17	8	2	3.909714286	2.615047619	1.30552381
31	0.33336129	15.79506383	36	12	3	6.403548387	3.206580645	1.527096774
41	0.376643902	14.14275225	40.05	11	3	6.931512195	3.508292683	1.604780488
51	0.314972549	18.24633889	87	15	4	11.43592157	3.925294118	1.77254902
61	0.301242623	19.75577066	59	16	5	9.044885246	4.03295082	1.966032787
71	0.318639437	18.85306648	43	15	5	7.814929577	4.080929577	2.030056338
81	0.353762963	16.86932675	57.05	16	4	10.91928395	4.67291358	1.785802469
91	0.345687912	17.63755501	32	15	5	6.890483516	4.32810989	1.948197802
101	0.316877228	19.90541651	47.05	18	6	9.029940594	4.794118812	2.150336634
1	0.3314	7.441531772	8	1	1	1	1	1
11	0.300163636	15.04704303	24.05	8	2	3.731818182	2.006909091	1.252363636
21	0.273466667	18.83094337	27	11	3	4.101238095	2.435619048	1.448761905
31	0.308980645	17.33016022	28	12	3	4.806451613	2.917096774	1.487419355
41	0.326356098	16.92021554	54.05	13	4	8.550243902	3.517219512	1.802
51	0.305623529	18.92445242	46	14	4	7.395215686	3.515803922	1.717137255
61	0.289219672	20.74299469	50.05	16	5	7.939442623	3.771442623	1.91747541
71	0.320856338	18.69427223	51	15	4	8.286901408	4.101464789	1.755492958
81	0.289869136	21.51572217	51	18	5	8.742395062	4.418074074	1.927530864
91	0.327503297	18.85616739	39.05	16	5	7.526571429	4.333956044	2.097648352
101	0.313605941	20.15812234	52	18	5	9.065643564	4.628415842	1.982693069
1	0.2636	9.790556116	10.05	1	1	1	1	1
11	0.281654545	16.23441648	150	8	2	14.56763636	2.081272727	1.281818182
21	0.307514286	16.37134146	28	10	3	4.49247619	2.525904762	1.509428571
31	0.263812903	20.91288423	39	13	3	5.756451613	2.949419355	1.354967742
41	0.288121951	19.66873354	36	13	3	5.853902439	3.208634146	1.451219512
51	0.280760784	20.94458401	38	15	4	6.057607843	3.517568627	1.718117647
61	0.265367213	22.96318133	71	17.05	5	9.700459016	3.983901639	1.876590164
71	0.277616901	22.24244646	63	17	5	9.239830986	4.119014085	1.971464789
81	0.265049383	23.91594061	48.05	18	6	7.690716049	4.072716049	1.876518519
91	0.277934066	22.97433859	91.05	20	6	12.00718681	4.620065934	1.937538462
101	0.285144554	22.59796305	62.05	19	6	9.246039604	4.550792079	1.984514851
1	0.8908	1.3527351	2	1	1	1	1	1
11	0.764072727	3.718531572	9	4	1	3.001818182	2.143090909	1
21	0.842419048	3.255702303	6	4	1	2.784	2.378952381	1
31	0.844496774	3.441538975	7	4	1	3.149612903	2.633096774	1
41	0.783331707	4.370633279	8	5	2	3.545658537	2.870536585	1.771560976
51	0.842384314	3.735949475	12	5	1	4.49227451	3.113568627	1
61	0.846580328	3.777644315	7	5	2	3.365180328	2.971180328	1.834196721
71	0.812290141	4.323879937	19	6	2	7.118760563	3.975915493	1.772225352
81	0.816397531	4.345154982	16	6	2	5.85962963	3.809111111	1.800345679
91	0.82730989	4.259819853	10.05	6	2	4.833274725	3.786879121	1.782065934
101	0.856463366	3.907740827	7.05	5	2	3.848336634	3.361326733	1.826831683
1	0.7154	2.383864387	3	1	1	1	1	1
11	0.711854545	4.316053062	6	4	1	2.394909091	2.050545455	1
21	0.683780952	5.225252837	11.05	5	2	3.603809524	2.586761905	1.664857143
31	0.693096774	5.42235522	9	5	2	3.542193548	2.828580645	1.659225806
41	0.750156098	4.81959872	9	5	2	3.744731707	3.084487805	1.719414634
51	0.730454902	5.26500436	9	6	2	3.877843137	3.237294118	1.682980392
61	0.69417377	5.97726099	9	6	2	4.120065574	3.454032787	1.619737705
71	0.699309859	6.019295121	13.05	8	2	5.5	4.088309859	1.634507042
81	0.714	5.88366828	9	6	2	4.137382716	3.568296296	1.667061728
91	0.712907692	5.994893761	13	8	2	5.543736264	4.198769231	1.607384615
101	0.695661386	6.376494846	11	7	3	4.722831683	3.969980198	2.292514851
1	0.5316	3.949898893	4.05	1	1	1	1	1
11	0.651345455	5.096854168	7	4	1	2.440181818	2.085272727	1
21	0.626733333	6.104687489	9	6	1	3.363809524	2.583904762	1
31	0.641277419	6.247534636	12	6	2	4.005935484	2.984451613	1.598
41	0.676565854	5.921891498	9	6	2	3.611804878	3.003756098	1.613512195
51	0.581090196	7.933026678	24	8	2	6.337333333	3.682745098	1.529411765
61	0.632255738	7.078887875	18	8	2	5.90704918	3.863901639	1.442622951
71	0.639208451	7.095199828	13	8	2	4.87484507	3.752478873	1.525549296
81	0.661765432	6.794146473	14	8	3	5.325135802	3.983382716	2.230716049
91	0.653120879	7.066004499	12	8	3	4.719824176	3.90643956	2.197978022
101	0.637631683	7.472774616	14	8	3	5.211247525	4.092891089	2.145207921
1	0.6352	2.970760003	3	1	1	1	1	1
11	0.619145455	5.563256119	8.05	5	1	2.822545455	2.162545455	1
21	0.561609524	7.295183691	12	6	2	3.655428571	2.718571429	1.525238095
31	0.497374194	9.310834385	22	8.05	2	5.413354839	3.298322581	1.429225806
41	0.5658	8.012457424	16	8	2	4.82195122	3.401073171	1.490146341
51	0.559615686	8.416608523	16	8	2	4.939137255	3.637843137	1.520078431
61	0.568711475	8.42054093	17	9	3	5.526688525	3.868819672	2.004655738
71	0.566825352	8.64584364	19	9	3	5.94856338	4.251070423	1.995802817
81	0.527538272	9.82258658	24.05	10	3	7.206888889	4.355753086	1.922395062
91	0.560503297	9.099998177	20.05	10	3	6.765472527	4.607296703	1.946351648
101	0.551823762	9.451613723	18	10	3	5.998415842	4.345227723	1.944475248
1	0.5264	4.008246663	4.05	1	1	1	1	1
11	0.502363636	7.695273625	13	6	1	3.287272727	2.227272727	1
21	0.509704762	8.440490282	13	7	2	3.667904762	2.576095238	1.45
31	0.499709677	9.248220589	18	8	2	4.666709677	3.125870968	1.384064516
41	0.501073171	9.613739221	22.05	9	3	5.568926829	3.390341463	1.90995122
51	0.533976471	9.040406754	16	8	3	4.765529412	3.542039216	1.692941176
61	0.487668852	10.58860344	16	9	3	4.706360656	3.578655738	1.812163934
71	0.50383662	10.32066236	23	10	3	6.392929577	4.138647887	1.865352113
81	0.509545679	10.33790269	18	10	3	5.384518519	3.985308642	1.896740741
91	0.473281319	11.66973736	23	11.05	4	6.397098901	4.398813187	2.134263736
101	0.505419802	10.77425353	24	11	4	6.814772277	4.474138614	2.176594059
1	0.44	5.166672499	5	1	1	1	1	1
11	0.489818182	7.979964349	10	6	2	2.807636364	2.067454545	1.447636364
21	0.463190476	9.670186678	18	7	2	4.177238095	2.664666667	1.400571429
31	0.409825806	12.14593905	26	10	3	5.416709677	3.157096774	1.536645161
41	0.450521951	11.16323313	29.05	10	3	6.044731707	3.364780488	1.791414634
51	0.467772549	10.94449832	21.05	10	3	5.760823529	3.765647059	1.793803922
61	0.476977049	10.92603375	23.05	10	3	6.445868852	4.004819672	1.798163934
71	0.446540845	12.22724115	23.05	12	4	6.269549296	4.183014085	1.834084507
81	0.45185679	12.25005324	31	12	3	7.674320988	4.388320988	1.654320988
91	0.441206593	12.85507243	29	13	4	7.183450549	4.534197802	2.15843956
101	0.472178218	11.87106449	21.05	11	3	6.085722772	4.342336634	1.792079208
1	0.2868	8.863286489	10	1	1	1	1	1
11	0.437127273	9.344710088	12	6	2	2.998909091	2.045454545	1.404181818
21	0.415190476	11.21395226	23	8	2	4.653619048	2.704380952	1.30952381
31	0.399232258	12.57001074	30.05	10	3	5.888774194	3.206322581	1.646129032
41	0.42637561	12.02703792	21	10	3	5.08795122	3.426731707	1.72404878
51	0.388376471	14.03984035	23	11	3	5.140156863	3.491372549	1.57254902
61	0.402291803	13.75974665	24.05	11	3	5.730295082	3.771081967	1.75947541
71	0.412008451	13.62081859	23	12	4	5.735859155	3.903859155	1.902
81	0.424288889	13.33871325	24	12	4	6.225703704	4.164765432	2.041802469
91	0.425665934	13.49096884	27	13	4	7.003252747	4.423384615	2.028637363
101	0.455920792	12.46272829	30	12	4	7.406514851	4.572455446	2.084554455
1	0.5086	4.216390832	5	1	1	1	1	1
11	0.370690909	11.59585716	27	7	2	4.577818182	2.167272727	1.324363636
21	0.400171429	11.7703087	30	9	2	5.46752381	2.754095238	1.354285714
31	0.373	13.72084352	20.05	10	3	4.320451613	2.921935484	1.610516129
41	0.418482927	12.33021302	21	10	3	4.857658537	3.345902439	1.646292683
51	0.371843137	14.84524284	24	12	3	5.44627451	3.524313725	1.53772549
61	0.389321311	14.35870729	34	12	4	7.443016393	3.969213115	1.825737705
71	0.370994366	15.60181466	22	12	4	5.306422535	3.725802817	1.917830986
81	0.364545679	16.24330884	30	13	4	6.49891358	4.068666667	1.936419753
91	0.374107692	15.96607877	30	14	4	6.605846154	4.217648352	1.870087912
101	0.367328713	16.56945976	33	14	4	6.875287129	4.300712871	1.833722772
1	0.2502	10.40369863	10	1	1	1	1	1
11	0.293054545	15.48556451	23	8	2	3.399454545	1.963454545	1.273272727
21	0.361961905	13.38787393	28	10	3	5.207333333	2.820095238	1.516095238
31	0.356103226	14.5496693	30.1	10	3	5.502774194	3.044774194	1.528645161
41	0.329556098	16.71870411	36	12	3	6.705365854	3.359902439	1.562341463
51	0.32727451	17.41223927	31	13	4	5.827294118	3.527098039	1.802862745
61	0.363095082	15.69705541	36	13	4	7.132327869	4.006819672	1.861737705
71	0.349588732	16.8155984	35	14	4	7.071380282	4.033464789	1.881295775
81	0.357920988	16.62354641	52	15	4	9.085555556	4.41345679	1.878320988
91	0.371949451	16.08423928	80.05	14	5	11.43054945	4.401186813	2.011494505
101	0.31309703	20.19790332	49	17	5	8.204811881	4.468	1.952831683
1	0.376	6.352207549	7	1	1	1	1	1
11	0.377145455	11.34334968	20	7	2	3.610727273	2.085090909	1.349818182
21	0.377371429	12.69707377	20.05	9	2	4.176857143	2.632571429	1.29847619
31	0.377877419	13.49508002	22	10	3	4.588129032	2.916258065	1.493806452
41	0.325473171	16.97650175	29.05	12	3	5.306439024	3.220487805	1.504439024
51	0.326341176	17.47335046	27	13	4	5.322039216	3.398941176	1.733490196
61	0.334357377	17.39913649	34	13	4	6.343770492	3.71242623	1.735278689
71	0.334585915	17.75699476	39.05	15	4	7.390169014	4.07971831	1.881915493
81	0.346130864	17.33551816	34	14	4	6.98362963	4.180123457	1.835530864
91	0.330226374	18.66528782	48	16	5	8.469208791	4.352659341	2.149406593
101	0.331154455	18.8600937	67	17	5	10.39437624	4.65439604	2.109643564
1	0.7548	2.131160707	3	1	1	1	1	1
11	0.846709091	2.863586524	4	3	1	1.962	1.751636364	1
21	0.856019048	3.104080592	5	4	1	2.302190476	2.182	1
31	0.888064516	2.9248855	5	3	1	2.446129032	2.211290323	1
41	0.866917073	3.314384009	6	4	1	2.998487805	2.65	1
51	0.850129412	3.636767739	6.05	5	1	3.292352941	2.87772549	1
61	0.862678689	3.566725215	6	5	2	3.224032787	2.849868852	1.850295082
71	0.845515493	3.872884063	6	5	2	3.372338028	3.037211268	1.814
81	0.861417284	3.726664014	6	5	2	3.232790123	3.055111111	1.832987654
91	0.864582418	3.741805662	7	5	2	3.481912088	3.078725275	1.846681319
101	0.866271287	3.770272428	7	5	2	3.578930693	3.205623762	1.840079208
1	0.8714	1.460585804	2	1	1	1	1	1
11	0.765672727	3.701092966	5	4	1	2.188363636	1.962545455	1
21	0.727638095	4.625426503	6	5	1	2.674285714	2.424571429	1
31	0.724193548	4.972617682	8	5	2	3.389548387	2.797483871	1.697741935
41	0.739214634	4.973293527	9	6	2	3.768536585	3.070634146	1.716878049
51	0.745301961	5.046897591	9	6	2	3.831843137	3.182901961	1.689294118
61	0.748816393	5.125678646	8	6	2	3.655540984	3.232885246	1.693114754
71	0.751352113	5.197345276	15	6	2	5.425774648	3.678253521	1.699661972
81	0.758604938	5.181773843	11	6	2	4.491308642	3.591481481	1.706024691
91	0.744896703	5.476472617	11	6	2	4.595076923	3.703208791	1.673736264
101	0.751863366	5.442460686	10.05	7	2	4.694435644	3.81409901	1.686257426
1	0.4184	5.527463271	6	1	1	1	1	1
11	0.7338	4.057719087	5	4	1	2.207454545	1.958363636	1
21	0.63012381	6.048680519	10	6	2	3.505142857	2.699809524	1.605142857
31	0.683064516	5.574144181	9	6	2	3.467419355	2.871935484	1.639806452
41	0.673185366	5.976948395	10	6	2	3.884292683	3.129902439	1.620731707
51	0.698396078	5.758626466	9	6	2	3.689019608	3.163176471	1.64972549
61	0.643498361	6.865790811	11	7	2	4.550655738	3.625147541	1.545245902
71	0.686490141	6.235954588	10	7	2	4.254507042	3.544169014	1.607661972
81	0.659358025	6.838891085	10	7	2	4.415777778	3.71891358	1.591753086
91	0.670215385	6.744101611	13	7	2	5.030417582	3.93621978	1.582989011
101	0.671314851	6.817539854	11	7	3	4.57609901	3.830772277	1.854693069
1	0.6672	2.722864319	3	1	1	1	1	1
11	0.592327273	5.985152787	8	5	1	2.641090909	2.122727273	1
21	0.576847619	6.995091089	10	6	2	3.472666667	2.62447619	1.557619048
31	0.546632258	8.09682822	14	7	2	4.166580645	3.088258065	1.48083871
41	0.571229268	7.893402062	11.05	7	2	3.871804878	3.127170732	1.480146341
51	0.620654902	7.121077125	13	7	2	4.58972549	3.542627451	1.537607843
61	0.594432787	7.846798223	15	8	2	5.045901639	3.724196721	1.51547541
71	0.611397183	7.652619031	13	8	3	4.926788732	3.820507042	1.891126761
81	0.597291358	8.097439598	14	8	3	4.979679012	3.900740741	2.091530864
91	0.601371429	8.134317315	13	8	3	4.955428571	3.932417582	2.086197802
101	0.616493069	7.914846398	13	8	3	5.153247525	4.003247525	2.117108911
1	0.6112	3.171126633	4	1	1	1	1	1
11	0.623145455	5.503067131	7	5	1	2.433818182	2.056363636	1
21	0.554685714	7.436495331	11	6	2	3.46552381	2.61952381	1.505809524
31	0.537412903	8.308263038	14	7	2	4.247612903	3.079548387	1.448516129
41	0.555804878	8.237170716	11	7	2	3.881219512	3.133268293	1.494
51	0.584964706	7.849202565	13	8	2	4.642823529	3.499372549	1.485686275
61	0.552495082	8.807080634	14	8	3	4.610032787	3.63852459	1.940360656
71	0.5292	9.601786819	18	9	3	5.484338028	3.884169014	1.934816901
81	0.551767901	9.178160801	19	9	3	5.781012346	4.028271605	1.948864198
91	0.52936044	9.926637145	17	10	3	5.473318681	4.062967033	1.843758242
101	0.522061386	10.27474919	21	10	3	6.096019802	4.178019802	1.881940594
1	0.6024	3.24807945	4	1	1	1	1	1
11	0.475036364	8.333646954	10	6	1	2.753454545	2.07	1
21	0.499580952	8.689667353	15	7	2	3.869428571	2.699714286	1.453619048
31	0.509445161	8.993043999	13	8	2	4.00916129	3.099419355	1.405806452
41	0.508360976	9.414498196	14.05	8	2	4.462487805	3.249121951	1.487804878
51	0.503419608	9.860608836	20	9	3	5.441607843	3.592901961	1.923137255
61	0.486485246	10.62526486	28.05	10	3	6.563606557	3.788819672	1.873081967
71	0.467940845	11.46312111	22	10	3	5.623971831	3.915915493	1.815746479
81	0.523160494	9.944918383	20	10	4	5.917654321	4.121358025	1.929037037
91	0.487661538	11.18671389	21	11	4	5.87643956	4.211956044	1.983274725
101	0.510829703	10.60852671	18	10	3	5.650851485	4.183980198	1.866356436
1	0.5346	3.916716781	4	1	1	1	1	1
11	0.448745455	9.017451969	17.05	6	2	3.924181818	2.203454545	1.416545455
21	0.43507619	10.53460631	17.05	8	2	4.124571429	2.686571429	1.360380952
31	0.431967742	11.32473361	20	9	2	4.637806452	3.082	1.304129032
41	0.439239024	11.55548633	21	9	3	5.127560976	3.381414634	1.765804878
51	0.452564706	11.45626157	21	10	3	5.433764706	3.601372549	1.781137255
61	0.451396721	11.79501778	19.05	10	3	5.40842623	3.737180328	1.705344262
71	0.450867606	12.06714504	21	11	3	5.804732394	4.057887324	1.688028169
81	0.433483951	12.9607791	28	12	4	6.697061728	4.167209877	2.062271605
91	0.462204396	12.06128889	24	11	4	6.365164835	4.279714286	1.963252747
101	0.467592079	12.03399074	21.05	11	4	6.02370297	4.293485149	2.086257426
1	0.4202	5.496029754	6	1	1	1	1	1
11	0.479890909	8.215211782	13	6	2	2.984181818	2.100363636	1.440727273
21	0.419238095	11.07062789	14	8	2	3.445714286	2.549904762	1.324
31	0.424877419	11.57869299	25	9	2	5.536193548	3.125612903	1.328580645
41	0.385785366	13.71408299	22	11	3	5.124	3.305268293	1.611560976
51	0.440019608	11.90390952	18	10	3	4.689568627	3.447647059	1.726196078
61	0.459029508	11.52603922	18	10	3	5.057672131	3.68557377	1.786590164
71	0.443912676	12.32594971	20	11	3	5.201098592	3.793380282	1.763774648
81	0.435787654	12.86850334	28.05	12	3	6.705876543	4.204641975	1.724
91	0.412120879	14.08294193	29	13	4	6.730373626	4.226351648	1.981054945
101	0.426421782	13.64652343	25	12	4	6.835069307	4.39590099	2.048336634
1	0.5172	4.114153397	4	1	1	1	1	1
11	0.379636364	11.24814572	16	7	2	3.197090909	2.069636364	1.319818182
21	0.391942857	12.09266928	16	8	2	3.622190476	2.52552381	1.306285714
31	0.412051613	12.05952805	21	9	3	4.690580645	3.001677419	1.492387097
41	0.404814634	12.88228894	22	10	3	5.094341463	3.325609756	1.716878049
51	0.377078431	14.58275567	24	12	4	5.466627451	3.596431373	1.766745098
61	0.39692459	14.00298009	28.05	12	4	6.074262295	3.743934426	1.836327869
71	0.405259155	13.91998724	26	12	4	5.964507042	3.818338028	1.800873239
81	0.421592593	13.45255359	22	11	4	5.761530864	3.966493827	2.067753086
91	0.398015385	14.74087052	27	13	4	6.343692308	4.158131868	1.959252747
101	0.406940594	14.51892858	25	13	4	6.375683168	4.324792079	2.018514851
1	0.3432	7.126320872	8	1	1	1	1	1
11	0.373563636	11.482421	20	7	2	3.468	2.042727273	1.351090909
21	0.367314286	13.14150734	18	9	2	3.798095238	2.507904762	1.286952381
31	0.376135484	13.5750535	25.05	10	2	4.85116129	2.936129032	1.193548387
41	0.381536585	13.91082819	20	11	3	4.741609756	3.262829268	1.631560976
51	0.374101961	14.73110988	23.05	11	3	5.282235294	3.492352941	1.661294118
61	0.372642623	15.18854217	23	12	4	5.258327869	3.607836066	1.93157377
71	0.368233803	15.75059008	27	13	4	5.834056338	3.820591549	1.924478873
81	0.38908642	14.94513891	33	13	4	7.256641975	4.243308642	1.948518519
91	0.353063736	17.17843338	28	14	4	6.01010989	4.024087912	1.819098901
101	0.367817822	16.54151561	24	14	4	5.72049505	4.113782178	1.883980198
1	0.8772	1.428444952	2	1	1	1	1	1
11	0.835709091	2.973463158	5	3	1	2.095090909	1.891090909	1
21	0.836761905	3.319055393	7	4	1	2.953047619	2.394	1
31	0.849748387	3.379160634	6	4	1	2.885677419	2.513741935	1
41	0.883482927	3.109428511	5	4	1	2.656878049	2.415560976	1
51	0.890160784	3.125098941	6	4	1	2.883764706	2.559294118	1
61	0.88557377	3.266633466	5	4	1	2.687278689	2.562622951	1
71	0.870309859	3.541178306	6	4	2	3.190450704	2.812873239	1.858450704
81	0.835125926	4.085803933	7	5	2	3.581753086	3.099259259	1.786123457
91	0.85749011	3.839844013	6	5	2	3.406967033	3.149846154	1.830615385
101	0.852970297	3.956751327	7	5	2	3.609207921	3.157386139	1.820811881
1	0.9764	0.799606412	1	1	1	1	1	1
11	0.8304	3.026761611	4	3	1	1.923454545	1.806363636	1
21	0.736666667	4.508568246	6	5	1	2.589619048	2.389809524	1
31	0.828219355	3.636034831	5	4	1	2.581483871	2.374645161	1
41	0.7784	4.435911887	7	5	2	3.16102439	2.804634146	1.745365854
51	0.781007843	4.544963265	7	5	2	3.28745098	2.973803922	1.751058824
61	0.786511475	4.585945489	7	5	2	3.549245902	3.106163934	1.748098361
71	0.779633803	4.782416992	8	5	2	3.802338028	3.239464789	1.730056338
81	0.767923457	5.042117715	8	6	2	3.897851852	3.416814815	1.723283951
91	0.775123077	5.013621747	8	6	2	3.985582418	3.466857143	1.712527473
101	0.807542574	4.603228532	9.05	6	2	4.528475248	3.674118812	1.767485149
1	0.6654	2.736279633	3	1	1	1	1	1
11	0.635890909	5.315660492	10	5	1	3.032727273	2.194181818	1
21	0.728580952	4.613126758	7	5	1	2.965619048	2.429714286	1
31	0.70656129	5.223946041	8	5	2	3.36083871	2.799677419	1.667870968
41	0.720121951	5.249242891	7	5	2	3.188536585	2.873804878	1.671756098
51	0.715141176	5.496683319	10.05	6	2	4.119058824	3.127960784	1.673176471
61	0.707947541	5.75346431	10.05	6	2	4.185704918	3.376295082	1.658983607
71	0.687042254	6.226492805	10.05	7	2	4.382619718	3.505380282	1.599267606
81	0.693328395	6.23104854	11	7	2	4.564	3.704395062	1.594320988
91	0.716828571	5.929555291	10	6.05	2	4.314681319	3.609406593	1.658021978
101	0.693360396	6.417125651	13	7	3	5.223108911	3.968712871	2.303861386
1	0.5176	4.109475652	4.05	1	1	1	1	1
11	0.661781818	4.953970168	6	4	1	2.428181818	2.017090909	1
21	0.623257143	6.162656769	8	5	2	2.957904762	2.550666667	1.597238095
31	0.688348387	5.493762833	8	5	2	3.202322581	2.731548387	1.648903226
41	0.649092683	6.382907965	11	7	2	4.158829268	3.241463415	1.59795122
51	0.617607843	7.180341105	11	7	2	4.275372549	3.363137255	1.544745098
61	0.648242623	6.777753896	11	7	2	4.309606557	3.408163934	1.561704918
71	0.633185915	7.212319581	11	7	2	4.333774648	3.466450704	1.555352113
81	0.603111111	7.969883849	19	9	3	5.924049383	4.032765432	2.046617284
91	0.656947253	6.992745988	14	8	2	5.40032967	3.982703297	1.571472527
101	0.640530693	7.414107455	13	8	3	4.92639604	4.012475248	2.191346535
1	0.326	7.593260243	8	1	1	1	1	1
11	0.6296	5.407343682	10.05	5	1	3.197636364	2.204181818	1
21	0.590752381	6.733494335	13	6	2	4.062761905	2.750571429	1.546285714
31	0.613645161	6.735032574	9	6	2	3.491548387	2.857741935	1.53716129
41	0.614336585	7.015597209	12	7	2	4.164195122	3.231365854	1.54204878
51	0.56647451	8.258536774	26	9	2	7.084	3.783843137	1.438039216
61	0.57535082	8.268016833	13	8	2	4.516163934	3.552229508	1.50747541
71	0.574050704	8.475439408	14	8.05	3	5.059971831	3.890816901	2.008985915
81	0.580449383	8.479399116	16	8	3	5.189506173	3.803432099	1.951975309
91	0.552296703	9.309492315	16	9	3	5.425186813	4.048241758	1.934263736
101	0.606380198	8.135795089	13	8	3	5.084475248	4.090158416	2.086277228
1	0.6496	2.856669816	3	1	1	1	1	1
11	0.477218182	8.280134173	14	6	2	3.246545455	2.187636364	1.438
21	0.525238095	8.075715812	11	7	2	3.399714286	2.635047619	1.466952381
31	0.536909677	8.31999706	14	7	2	4.160903226	3.001032258	1.478709677
41	0.521897561	9.058298763	13	8	2	4.125512195	3.130243902	1.492829268
51	0.522262745	9.344221321	15	8	2	4.497098039	3.378745098	1.355803922
61	0.565262295	8.501061282	16	8	3	5.178754098	3.690131148	2.009934426
71	0.540785915	9.294366552	15	8.05	3	4.845267606	3.697661972	1.92771831
81	0.495335802	10.76965927	16	10	3	4.975308642	3.910148148	1.81582716
91	0.531474725	9.867686188	17	9	3	5.429934066	4.040175824	1.843494505
101	0.560378218	9.22997785	16.05	9	3	5.500475248	4.178356436	1.951584158
1	0.3884	6.092889157	6	1	1	1	1	1
11	0.573436364	6.303357667	8	5	1	2.623272727	2.066181818	1
21	0.49847619	8.71743534	13	7	2	3.683714286	2.674666667	1.439904762
31	0.47563871	9.921412896	15	8	2	3.98083871	2.883935484	1.372
41	0.50744878	9.439141931	15	8	3	4.30204878	3.172097561	1.505219512
51	0.498976471	9.987703084	14.05	8	3	4.380980392	3.350705882	1.900627451
61	0.478006557	10.89291919	18	10	3	5.161344262	3.727409836	1.804590164
71	0.499442254	10.45216564	14	9	3	4.763098592	3.749887324	1.886366197
81	0.483916049	11.13396638	23.05	11	3	5.97654321	4.103753086	1.795975309
91	0.504021978	10.66897334	18	10	4	5.44389011	4.06410989	1.931758242
101	0.51560198	10.46504366	19	10	4	6.008950495	4.287306931	2.434475248
1	0.3004	8.385616019	8	1	1	1	1	1
11	0.484218182	8.111543314	11	6	2	2.744909091	2.041454545	1.441272727
21	0.443133333	10.27611227	16	8	2	3.911904762	2.649904762	1.410285714
31	0.448503226	10.76256435	16	8	2	4.102903226	2.941225806	1.376
41	0.465843902	10.65977163	15	9	2	4.288829268	3.19795122	1.364097561
51	0.490917647	10.22375755	16	9	3	4.698588235	3.511411765	1.860745098
61	0.487652459	10.58911006	16.05	9	3	4.955540984	3.700196721	1.839114754
71	0.457129577	11.84059328	20	10	4	5.314056338	3.816760563	1.911014085
81	0.461935802	11.88323585	19	11	3	5.412691358	3.968765432	1.804716049
91	0.450764835	12.48494623	18	11	3	5.241406593	3.957142857	1.684659341
101	0.456415842	12.44411714	24.05	11	4	6.070673267	4.222138614	2.135188119
1	0.5002	4.319434945	5	1	1	1	1	1
11	0.370072727	11.62049247	16	7	2	3.172	2.049090909	1.344909091
21	0.429914286	10.70511627	16	8	2	4.032666667	2.670380952	1.365238095
31	0.438883871	11.08464179	20	9	3	4.867096774	3.116903226	1.57083871
41	0.439136585	11.55913639	18	9	3	4.48502439	3.189804878	1.806878049
51	0.394047059	13.77878642	21	10	3	4.800509804	3.351529412	1.623019608
61	0.442691803	12.11262889	17	10	3	4.73757377	3.559934426	1.695344262
71	0.420428169	13.2606628	20	11	4	5.40628169	3.854929577	1.791549296
81	0.433419753	12.96336409	20	11	4	5.471530864	3.871802469	2.085111111
91	0.437685714	12.99532724	25	12	4	6.150615385	4.171120879	2.206527473
101	0.427693069	13.5922661	35	12	4	7.740574257	4.409227723	2.025920792
1	0.5302	3.96550319	5	1	1	1	1	1
11	0.422545455	9.779951307	13.05	6	1	3.029636364	2.042909091	1
21	0.423761905	10.91357745	14	8	2	3.545333333	2.584285714	1.337809524
31	0.386225806	13.12157317	19	9	3	4.306451613	2.917096774	1.688193548
41	0.419531707	12.28929171	21	10	3	4.827414634	3.299073171	1.715658537
51	0.448584314	11.59568975	20.05	10	3	5.143294118	3.528313725	1.798196078
61	0.441278689	12.16532389	18	10	3	5.021606557	3.66842623	1.776032787
71	0.37808169	15.22958033	28	12	4	6.012112676	3.879915493	1.960084507
81	0.438967901	12.74265066	20	11	3	5.305111111	3.938493827	1.676814815
91	0.423142857	13.59845866	23	12	4	5.894989011	4.144153846	2.067296703
101	0.402661386	14.72151103	29	12	4	6.410534653	4.120217822	1.95150495
1	0.9842	0.722255594	1	1	1	1	1	1
11	0.846054545	2.87010728	4	3	1	1.972909091	1.810181818	1
21	0.897380952	2.642357318	4	3	1	2.069428571	1.996095238	1
31	0.902490323	2.751524876	4	3	1	2.324516129	2.231290323	1
41	0.888512195	3.046891557	5	4	1	2.617268293	2.411170732	1
51	0.900356863	2.993080882	5	4	1	2.760470588	2.481921569	1
61	0.902357377	3.043915149	6	4	1	2.971508197	2.659180328	1
71	0.886084507	3.329761851	6	4	2	3.008169014	2.722676056	1.876366197
81	0.87108642	3.595096263	8	5	2	3.769185185	3.044962963	1.859679012
91	0.883468132	3.48035432	9	5	2	3.989076923	3.24010989	1.868769231
101	0.903578218	3.243050285	5	4	2	3.012	2.798118812	1.897207921
1	0.8358	1.65815126	2	1	1	1	1	1
11	0.834836364	2.982211115	4	3	1	1.942	1.812727273	1
21	0.791647619	3.835412665	6	4	1	2.649428571	2.335809524	1
31	0.775045161	4.29331739	6	5	1	3.035677419	2.603354839	1
41	0.780785366	4.404279711	6	5	2	2.957219512	2.656341463	1.765365854
51	0.811596078	4.135310184	6	4	2	3.014470588	2.759686275	1.794117647
61	0.788691803	4.555660316	7	5	2	3.557737705	3.123344262	1.765081967
71	0.806366197	4.405710636	7	5	2	3.326619718	3.026760563	1.777239437
81	0.795948148	4.633854536	8	5	2	3.866098765	3.399259259	1.766444444
91	0.788351648	4.817875047	7	5	2	3.638901099	3.261692308	1.743450549
101	0.798441584	4.736019968	8	5	2	3.85009901	3.325386139	1.739188119
1	0.775	2.008328012	2	1	1	1	1	1
11	0.6744	4.78610626	6	4	1	2.341090909	2.037090909	1
21	0.735180952	4.527658694	7	5	1	2.876190476	2.463714286	1
31	0.735109677	4.821454087	8	5	2	3.340322581	2.760451613	1.719419355
41	0.697619512	5.588633998	8	6	2	3.457804878	2.937902439	1.643121951
51	0.704156863	5.667441407	9.05	6	2	4.010117647	3.358823529	1.655764706
61	0.711222951	5.701221766	9	6	2	3.842	3.303606557	1.636622951
71	0.707850704	5.878336631	9	6	2	4.040873239	3.417633803	1.628309859
81	0.715787654	5.854343533	10	6	2	4.431506173	3.563580247	1.64491358
91	0.701837363	6.182329191	12.05	7	2	4.90821978	3.816351648	1.609142857
101	0.726639604	5.848711592	9	6	2	4.007108911	3.554653465	1.628316832
1	0.744	2.19857699	3	1	1	1	1	1
11	0.597563636	5.900146311	7	5	1	2.39	2.022	1
21	0.656352381	5.63217097	9.05	5.05	2	3.425428571	2.638857143	1.632952381
31	0.664825806	5.859464761	8	6	2	3.333548387	2.827677419	1.614903226
41	0.728843902	5.121902144	7	5	2	3.289463415	2.855853659	1.723365854
51	0.623447059	7.067213626	11	7	2	4.083529412	3.358784314	1.520941176
61	0.691344262	6.0240888	9	6	2	3.791803279	3.330229508	1.615016393
71	0.683152113	6.293418322	10	7	2	4.233464789	3.448253521	1.611492958
81	0.663958025	6.753628006	13	7	2	4.633802469	3.793209877	1.552049383
91	0.650676923	7.11317254	14	8	3	4.92010989	3.867736264	2.17789011
101	0.66229703	6.987518099	11	7	2	4.441049505	3.784930693	1.594059406
1	0.451	4.995744376	6	1	1	1	1	1
11	0.565072727	6.450363955	9	5	1	2.695636364	2.152	1
21	0.62467619	6.138925113	10	5	2	3.406571429	2.582857143	1.592285714
31	0.631141935	6.422070794	9	6	2	3.492645161	2.847806452	1.582903226
41	0.609541463	7.107778285	10	7	2	3.686926829	2.991463415	1.52404878
51	0.628215686	6.976182472	11	7	2	3.978784314	3.240705882	1.552352941
61	0.608642623	7.548482999	13.05	8	3	4.585409836	3.542983607	2.10452459
71	0.623478873	7.405176225	10	7	2	4.096056338	3.451295775	1.550366197
81	0.600293827	8.0313584	12	8	3	4.457111111	3.642419753	2.081061728
91	0.605898901	8.034531706	11	8	3	4.492527473	3.770527473	2.103582418
101	0.623825743	7.758563995	11	8	3	4.454039604	3.779782178	2.114970297
1	0.6556	2.810383264	3	1	1	1	1	1
11	0.581581818	6.1638723	9	5	1	2.795818182	2.166545455	1
21	0.556438095	7.400425889	12	6	2	3.710095238	2.685714286	1.47447619
31	0.535922581	8.343073085	13	7	2	4.033290323	3.033935484	1.436645161
41	0.580814634	7.688140607	14	8	2	4.743756098	3.324097561	1.495365854
51	0.5772	8.018209218	13	7	3	4.351803922	3.395607843	2.043960784
61	0.605347541	7.616554353	11	7	2	4.357114754	3.448	1.533868852
71	0.588788732	8.139595199	11	8	2	4.263323944	3.497014085	1.468760563
81	0.558691358	9.003501168	13	8	3	4.614592593	3.688716049	1.976148148
91	0.558701099	9.145520926	17	10	3	5.926615385	4.283582418	1.980505495
101	0.601213861	8.251193465	13	8	3	4.887346535	3.93560396	2.094871287
1	0.6726	2.682971296	3	1	1	1	1	1
11	0.543472727	6.849093608	8	5	1	2.519818182	2.069636364	1
21	0.574314286	7.043979601	13	6	2	3.750666667	2.716	1.521428571
31	0.581251613	7.357977795	11	7	2	3.775870968	2.907483871	1.517419355
41	0.536946341	8.682017997	14	8	2	4.40702439	3.239121951	1.412097561
51	0.553541176	8.559591211	15	8	3	4.612980392	3.443058824	2.013294118
61	0.528422951	9.420973772	15	8	3	4.664459016	3.520295082	1.874622951
71	0.528605634	9.617894874	17	9	3	5.349577465	3.887549296	1.908507042
81	0.511980247	10.26619349	19	10	4	5.690740741	4.026666667	1.875802469
91	0.523665934	10.0876145	15	9	3	5.163252747	3.967296703	1.914571429
101	0.549144554	9.522330706	15	9	3	5.253425743	4.116415842	1.929168317
1	0.5942	3.321598153	3	1	1	1	1	1
11	0.459563636	8.727022692	11	6	2	2.787454545	2.095090909	1.429636364
21	0.491580952	8.893406991	14	7	2	3.749333333	2.643904762	1.443238095
31	0.505077419	9.1063821	12	7	2	3.628064516	2.814451613	1.41883871
41	0.508560976	9.409106125	15	8	3	4.22497561	3.174292683	1.64204878
51	0.50065098	9.939554782	16	9	3	4.772313725	3.543333333	1.886509804
61	0.5018	10.16354813	14.05	9	3	4.657245902	3.64357377	1.87242623
71	0.503585915	10.32810664	16	9	3	4.871408451	3.724619718	1.792816901
81	0.491639506	10.88582325	17	10	3	5.207506173	3.860469136	1.753209877
91	0.473635165	11.65751741	17	10	3	5.04010989	3.890813187	1.793362637
101	0.511764356	10.58022794	18	10	4	5.736613861	4.195386139	1.982574257
1	0.4916	4.428368064	4.05	1	1	1	1	1
11	0.469109091	8.48141497	12	6	1	2.854181818	2.096545455	1
21	0.483971429	9.093109203	14.05	7	2	3.787809524	2.625428571	1.406095238
31	0.50696129	9.057272628	12	7	2	3.598	2.826645161	1.471935484
41	0.46435122	10.70742176	15	8	2	4.240487805	3.166390244	1.341463415
51	0.474239216	10.73639384	18	9	3	4.709411765	3.449333333	1.83945098
61	0.465183607	11.31532424	15	9	3	4.38442623	3.408852459	1.814721311
71	0.462408451	11.6541754	18.05	10	3	5.134309859	3.806084507	1.807323944
81	0.482567901	11.17805193	19	10	3	5.320987654	3.870617284	1.732592593
91	0.488545055	11.15791744	21	10	4	5.777472527	4.052131868	1.889538462
101	0.45160198	12.62674974	21	11	4	5.749841584	4.158990099	1.897108911
1	0.3124	7.998259849	8	1	1	1	1	1
11	0.429236364	9.576697018	13	6	2	2.954909091	2.046727273	1.408727273
21	0.426838095	10.80862149	16	8	2	3.810571429	2.595809524	1.363809524
31	0.446903226	10.81521198	17	9	3	4.376645161	3.047354839	1.556903226
41	0.408814634	12.71702135	18	10	3	4.438536585	3.164634146	1.670439024
51	0.454035294	11.4053419	17	9	3	4.579137255	3.329686275	1.734156863
61	0.469032787	11.1862152	17	10	3	4.72947541	3.51242623	1.879606557
71	0.452084507	12.02264791	17	10	3	4.846788732	3.686704225	1.67943662
81	0.438982716	12.74206849	26	12	4	6.335209877	4.133925926	2.120296296
91	0.430949451	13.26981593	20	11	3	5.47778022	4.013098901	1.607472527
101	0.443657426	12.93646726	21	11	4	5.564950495	4.127287129	2.182910891
1	0.9052	1.271540849	2	1	1	1	1	1
11	0.895218182	2.380637712	3	3	1	1.746727273	1.661818182	1
21	0.889761905	2.728177372	4	3	1	2.195047619	2.041809524	1
31	0.86616129	3.184797569	5	4	1	2.677548387	2.440322581	1
41	0.92975122	2.516986762	4	3	1	2.19404878	2.144439024	1
51	0.9038	2.948125954	5	4	1	2.582039216	2.394470588	1
61	0.89332459	3.164254473	5	4	1	2.68957377	2.512918033	1
71	0.895870423	3.197548682	5	4	2	2.803859155	2.623971831	1.88343662
81	0.900908642	3.185932192	6	4	2	2.966074074	2.737950617	1.891703704
91	0.909276923	3.117296929	5	4	2	3.018527473	2.766197802	1.901956044
101	0.900245545	3.290857414	5	4	2	2.962277228	2.829485149	1.881683168
1	0.8254	1.716498592	2	1	1	1	1	1
11	0.822018182	3.111350675	4	3	1	1.902181818	1.856	1
21	0.790485714	3.849059351	6	4	1	2.702095238	2.374952381	1
31	0.761412903	4.469585807	8	5	1	3.272129032	2.697225806	1
41	0.798590244	4.171452177	7	5	2	3.159121951	2.729073171	1.785365854
51	0.792776471	4.385458286	7	5	2	3.237176471	2.823372549	1.776470588
61	0.766662295	4.866105144	7	5	2	3.366721311	3.110229508	1.729770492
71	0.82456338	4.155892026	6	5	2	3.142140845	2.848225352	1.8
81	0.823812346	4.241986587	7	5	2	3.488469136	3.089530864	1.78637037
91	0.814971429	4.434054604	7	5	2	3.490659341	3.188153846	1.775582418
101	0.843540594	4.089346962	6	5	2	3.290851485	3.05809901	1.803089109
1	0.5656	3.592911924	4	1	1	1	1	1
11	0.815909091	3.173397139	4	3	1	1.948	1.848909091	1
21	0.70107619	4.981869263	7	5	1	2.94847619	2.513619048	1
31	0.763909677	4.437013171	7	5	1	3.105548387	2.646774194	1
41	0.771639024	4.526183311	6	5	2	3.023121951	2.679317073	1.754341463
51	0.758058824	4.864149881	6	5	2	3.058862745	2.787372549	1.725254902
61	0.750885246	5.095177302	8	6	2	3.673967213	3.182229508	1.692918033
71	0.735459155	5.439506688	9	6	2	3.838338028	3.332873239	1.665971831
81	0.741881481	5.438058723	9	6	2	4.101604938	3.454641975	1.67745679
91	0.746254945	5.455154516	11	7	2	4.646505495	3.732703297	1.698373626
101	0.742455446	5.591758154	8	6	2	4.01360396	3.484514851	1.660019802
1	0.7014	2.478576343	3	1	1	1	1	1
11	0.665836364	4.899462828	6	4	1	2.347272727	2.057636364	1
21	0.66932381	5.436339761	8	5	1	3.125619048	2.557714286	1
31	0.666251613	5.836702203	8.05	6	2	3.287225806	2.765096774	1.626322581
41	0.693707317	5.649351604	7	6	2	3.216439024	2.864390244	1.650634146
51	0.700898039	5.71888231	10	6	2	3.99372549	3.17227451	1.640980392
61	0.688511475	6.071273449	9	6	2	3.932721311	3.275836066	1.609114754
71	0.690585915	6.166048578	9	6	2	3.89743662	3.407098592	1.600619718
81	0.702822222	6.069565556	9	6	2	4.001777778	3.433481481	1.627135802
91	0.684967033	6.476910346	11	7	2	4.389626374	3.727252747	1.586813187
101	0.691835644	6.444166021	8.05	6	2	3.979425743	3.464831683	1.584554455
1	0.6782	2.642146854	3	1	1	1	1	1
11	0.665218182	4.907738002	6	4	1	2.332545455	1.994	1
21	0.59872381	6.588438902	9	6	2	3.189333333	2.535428571	1.574761905
31	0.668122581	5.806953817	8	5	2	3.12283871	2.705096774	1.613935484
41	0.690458537	5.700181114	8	6	2	3.395609756	2.90204878	1.616634146
51	0.667341176	6.271384907	9	6	2	3.656431373	3.127058824	1.602588235
61	0.642645902	6.881725976	11	7	2	4.223016393	3.421245902	1.539508197
71	0.638321127	7.112336901	10	7	2	4.106169014	3.442478873	1.541915493
81	0.628962963	7.428449061	11	7	3	4.381160494	3.618395062	2.16637037
91	0.64332967	7.256787124	10.05	7	2	4.310483516	3.608659341	1.538461538
101	0.617716832	7.888539562	12	8	3	4.666257426	3.881287129	2.135128713
1	0.4964	4.367128699	5	1	1	1	1	1
11	0.570581818	6.353091594	8	5	1	2.616727273	2.074363636	1
21	0.630647619	6.040074066	8.05	5	2	3.110952381	2.513333333	1.60952381
31	0.627432258	6.487160455	10	6	2	3.681419355	2.894129032	1.594064516
41	0.596609756	7.362875591	13.05	7	2	4.440682927	3.311414634	1.509609756
51	0.587243137	7.80037346	12	7	2	4.221803922	3.395254902	1.477411765
61	0.599491803	7.739154796	14	8	2	4.665147541	3.559278689	1.50147541
71	0.603538028	7.818234534	15	8	3	4.924478873	3.655661972	1.825042254
81	0.598622222	8.068076042	12	8	3	4.568296296	3.721604938	2.065333333
91	0.584718681	8.513136246	12	8	3	4.517802198	3.781164835	2.054153846
101	0.595768317	8.374746386	12	8	3	4.672514851	3.935623762	2.048792079
1	0.6786	2.639251652	3	1	1	1	1	1
11	0.5214	7.287953935	10	5	1	2.863636364	2.098181818	1
21	0.568609524	7.155514312	9	6	2	3.084	2.52952381	1.523333333
31	0.545903226	8.113307577	10	7	2	3.353354839	2.822903226	1.449290323
41	0.560639024	8.127574127	15	8	2	4.580585366	3.214780488	1.462390244
51	0.563843137	8.318765976	11	7	2	3.932784314	3.278196078	1.412
61	0.560295082	8.618605611	12	8	3	4.365803279	3.503803279	1.809081967
71	0.581185915	8.310929802	13	8	3	4.64256338	3.639267606	2.027183099
81	0.553340741	9.138130661	13	8	3	4.663506173	3.699012346	1.958518519
91	0.575134066	8.740066953	12.05	8	3	4.588263736	3.733978022	2.036505495
101	0.558839604	9.26938317	15	9	3	5.117287129	3.993089109	1.980475248
1	0.412	5.641379373	7	1	1	1	1	1
11	0.497345455	7.807522678	10	5.05	1	2.763454545	2.100727273	1
21	0.515180952	8.309542255	11.05	7	2	3.351809524	2.577904762	1.445142857
31	0.528154839	8.527455957	12	7	2	3.773483871	2.938129032	1.434
41	0.532458537	8.792162026	14	8	2	4.247853659	3.226	1.48195122
51	0.543321569	8.806758041	12	8	2	3.98972549	3.251294118	1.460862745
61	0.538721311	9.152133231	14	8	2	4.453377049	3.464196721	1.467213115
71	0.532092958	9.523861986	14	9	3	4.601661972	3.637859155	1.908
81	0.555049383	9.094880212	14	9	3	4.651160494	3.772074074	1.925530864
91	0.528452747	9.952080161	15	9	3	4.866175824	3.831252747	1.882505495
101	0.54909703	9.523590836	13	9	3	4.733188119	3.89980198	1.901861386
1	0.383	6.203805228	7	1	1	1	1	1
11	0.482981818	8.140982933	10	6	1	2.63	2.054545455	1
21	0.517609524	8.252300891	12	7	2	3.557142857	2.563619048	1.458095238
31	0.509935484	8.980434561	11	7	2	3.390322581	2.733741935	1.418967742
41	0.499995122	9.643676048	13	8	2	3.863853659	3.136097561	1.43297561
51	0.485529412	10.38571816	13	8	3	3.956666667	3.254196078	1.796352941
61	0.494439344	10.38208742	16	9	3	4.68095082	3.522983607	1.857508197
71	0.496250704	10.54904996	17	9.05	3	5.154676056	3.807549296	1.832929577
81	0.500190123	10.61956594	17	9	3	4.842395062	3.697308642	1.828641975
91	0.504934066	10.64104138	20.05	10	3	5.936945055	4.064087912	1.832769231
101	0.510671287	10.61333275	22	10	3	6.229544554	4.180574257	1.802574257
1	0.5112	4.185141719	4.05	1	1	1	1	1
11	0.476709091	8.292578807	10	6	1	2.765454545	2.096727273	1
21	0.461247619	9.726671482	11	7	2	3.174095238	2.519142857	1.38047619
31	0.443012903	10.9447456	20.05	9	2	4.598967742	3.021870968	1.349032258
41	0.450829268	11.15281307	17.05	9	3	4.531365854	3.313560976	1.780243902
51	0.468003922	10.93695793	15	9	2	4.313764706	3.301921569	1.274509804
61	0.449127869	11.87666092	19	10	3	5.183377049	3.598032787	1.750786885
71	0.456535211	11.86184104	19	11	3	5.375070423	3.823352113	1.726197183
81	0.479503704	11.27912881	17.05	10	3	4.842987654	3.714641975	1.802296296
91	0.472452747	11.69841999	18	10	4	5.31567033	3.982351648	2.068197802
101	0.473150495	11.83691038	17	10	3	5.118910891	3.907544554	1.713980198
1	0.7466	2.182228147	3	1	1	1	1	1
11	0.844490909	2.885692482	4	3	1	1.975090909	1.799818182	1
21	0.901457143	2.596138987	4	3	1	2.084857143	1.922952381	1
31	0.928993548	2.421567899	3	3	1	1.978258065	1.943354839	1
41	0.901702439	2.881506759	4	4	1	2.44697561	2.305512195	1
51	0.910905882	2.854568581	5	4	1	2.533843137	2.367294118	1
61	0.917318033	2.840829952	4	4	1	2.539114754	2.461704918	1
71	0.923284507	2.817063006	4	4	1	2.528450704	2.404957746	1
81	0.911303704	3.040184967	5	4	1	2.705802469	2.575679012	1
91	0.91167033	3.082952432	5	4	1	2.820659341	2.700373626	1
101	0.905348515	3.217559646	5	4	2	2.890079208	2.822178218	1.898
1	0.7838	1.956011613	2	1	1	1	1	1
11	0.831381818	3.016889849	4	3	1	1.945636364	1.818909091	1
21	0.872028571	2.926113872	4	3	1	2.230761905	2.117714286	1
31	0.81323871	3.817222741	6	4	1	2.784709677	2.488129032	1
41	0.849180488	3.533590789	5	4	1	2.646829268	2.502439024	1
51	0.832164706	3.867453685	6	5	2	3.179686275	2.809333333	1.820705882
61	0.863859016	3.551284465	5	4	2	2.809836066	2.664393443	1.848983607
71	0.823650704	4.168318895	6	5	2	3.251267606	2.948647887	1.782788732
81	0.836061728	4.0729427	6	5	2	3.279925926	3.042222222	1.820444444
91	0.836646154	4.129145305	6	5	2	3.237450549	2.975164835	1.801340659
101	0.840146535	4.137212487	7	5	2	3.648534653	3.247326733	1.80980198
1	0.9218	1.175495061	2	1	1	1	1	1
11	0.741090909	3.974326541	7	4	1	2.480181818	2.028545455	1
21	0.758514286	4.233759131	7	5	1	2.949142857	2.464380952	1
31	0.764974194	4.42316606	7	5	1	3.04716129	2.620967742	1
41	0.800936585	4.141169029	6	4	1	2.904341463	2.604195122	1
51	0.79294902	4.383138507	6	5	2	3.091686275	2.795176471	1.783843137
61	0.768160656	4.844658978	7	5	2	3.339245902	3.028295082	1.727672131
71	0.785191549	4.702988295	7	5	2	3.540788732	3.143521127	1.738704225
81	0.774649383	4.942602464	10	6	2	4.360197531	3.413753086	1.727975309
91	0.760386813	5.236356648	8	6	2	4.109758242	3.473824176	1.693076923
101	0.760837624	5.302322864	8	6	2	3.882970297	3.47770297	1.697643564
1	0.571	3.539806308	4	1	1	1	1	1
11	0.6204	5.544306022	8	5	1	2.644181818	2.142545455	1
21	0.740704762	4.456950962	7.05	4	1	3.065047619	2.470380952	1
31	0.703116129	5.27415566	7	5	2	2.988967742	2.673483871	1.668064516
41	0.746726829	4.867441765	7	5	2	3.150243902	2.803121951	1.709609756
51	0.733964706	5.212889242	8	5.05	2	3.470588235	3.03827451	1.709215686
61	0.688131148	6.077631744	10	6	2	3.976459016	3.312885246	1.592852459
71	0.723132394	5.632414794	9	6	2	3.944901408	3.382816901	1.675183099
81	0.705481481	6.024934799	9	6	2	3.955530864	3.483209877	1.61582716
91	0.721294505	5.85577547	9	6	2	4.07421978	3.474659341	1.631494505
101	0.720817822	5.945312897	11	6	2	4.243663366	3.521564356	1.646158416
1	0.7194	2.357312778	3	1	1	1	1	1
11	0.675345455	4.773734832	7	4	1	2.467818182	2.032363636	1
21	0.668552381	5.447811043	8	5	2	3.034380952	2.48447619	1.641047619
31	0.659567742	5.944108685	8	5	2	3.373870968	2.737419355	1.622
41	0.65737561	6.240560939	8	6	2	3.370878049	2.905268293	1.595853659
51	0.653317647	6.515832957	10	6	2	3.957960784	3.24145098	1.583529412
61	0.65397377	6.672840127	9	6	2	3.864065574	3.272491803	1.561245902
71	0.673938028	6.45439818	8	6	2	3.75856338	3.292197183	1.583464789
81	0.676197531	6.531411718	10	7	2	4.149753086	3.540765432	1.551160494
91	0.644582418	7.232104565	12	7	3	4.751362637	3.803868132	2.18210989
101	0.697536634	6.343536286	9	6	2	4.087980198	3.595920792	1.599643564
1	0.7922	1.906677655	2	1	1	1	1	1
11	0.579854545	6.19315511	8	5	1	2.551636364	2.057090909	1
21	0.665171429	5.498343332	6	5	1	2.677333333	2.417047619	1
31	0.658941935	5.954257258	7	5	2	3.043290323	2.745548387	1.598258065
41	0.638068293	6.577186359	9	6	2	3.457512195	2.959804878	1.568536585
51	0.635411765	6.841045397	8	6	2	3.468941176	3.045294118	1.56972549
61	0.622718033	7.264836206	10	7	2	3.970688525	3.344918033	1.544786885
71	0.64296338	7.023125983	9	7	2	3.905352113	3.369380282	1.557521127
81	0.624585185	7.517385847	11	7	3	4.271209877	3.607283951	1.773703704
91	0.631942857	7.484951256	11	7	3	4.278593407	3.659758242	1.782417582
101	0.630334653	7.622484219	13	8	3	4.866039604	3.845465347	2.138792079
1	0.3956	5.949590749	7	1	1	1	1	1
11	0.567090909	6.414530066	15	5	1	3.58	2.216363636	1
21	0.569571429	7.136565896	10	6	2	3.168761905	2.588857143	1.526285714
31	0.579793548	7.38747653	12	7	2	3.808064516	2.923290323	1.540967742
41	0.563917073	8.054233887	11	7	2	3.706195122	3.061268293	1.474585366
51	0.566839216	8.250229241	14	7	2	4.462352941	3.378470588	1.485098039
61	0.606662295	7.589315384	12	7	2	4.161967213	3.387672131	1.506819672
71	0.61948169	7.486109759	13.05	7	2	4.74028169	3.544422535	1.507830986
81	0.564580247	8.85802802	13	8	3	4.461037037	3.664444444	1.905012346
91	0.583714286	8.536601927	12	8	3	4.577142857	3.78421978	2.031934066
101	0.603243564	8.205648385	16.05	8	3	5.631762376	4.018415842	2.077346535
1	0.4676	4.752413476	5	1	1	1	1	1
11	0.5226	7.263209393	9	5	1	2.760727273	2.129090909	1
21	0.576314286	7.005351111	9	6	2	3.14952381	2.621238095	1.555238095
31	0.570116129	7.586715067	10	6.05	2	3.503741935	2.830193548	1.527290323
41	0.563653659	8.060098539	11.05	7	2	3.796926829	3.114878049	1.479365854
51	0.532223529	9.085080547	13	8	3	4.282901961	3.359647059	1.69427451
61	0.56272459	8.560877111	12	8	2	4.223442623	3.421180328	1.344262295
71	0.572377465	8.514554112	10.05	8	2	4.053774648	3.415746479	1.464788732
81	0.56765679	8.78312328	18	8	3	5.354148148	3.855604938	2.015308642
91	0.558793407	9.14318275	15.05	8.05	3	4.929868132	3.811934066	1.977736264
101	0.554134653	9.391123106	14	9	3	4.926336634	3.940613861	1.988277228
1	0.7384	2.234056161	3	1	1	1	1	1
11	0.545581818	6.80888358	10	5	1	2.704545455	2.081272727	1
21	0.529742857	7.973668779	9	6	2	3.081904762	2.517809524	1.454857143
31	0.498503226	9.280496185	13	8	2	3.797677419	2.910129032	1.416903226
41	0.524331707	8.996072851	12	8	2	3.963756098	3.122926829	1.388390244
51	0.530396078	9.131945111	12	8	3	4.094666667	3.306784314	1.93972549
61	0.546281967	8.960742233	12	8	3	4.310196721	3.42695082	1.978295082
71	0.515757746	9.974539194	13.05	9	3	4.54628169	3.60084507	1.893802817
81	0.523916049	9.923669235	14	9	3	4.779234568	3.779358025	1.898148148
91	0.543061538	9.55218841	13	9	3	4.623274725	3.835604396	1.880131868
101	0.530566337	10.03079342	17	10	3	5.321445545	4.081425743	1.890237624
1	0.4132	5.61975978	6.05	1	1	1	1	1
11	0.496	7.837982547	12	6	1	3.085090909	2.116909091	1
21	0.50352381	8.591501018	10	7	2	3.053142857	2.498761905	1.461428571
31	0.47903871	9.822436175	14	8	2	3.786451613	2.877741935	1.375935484
41	0.522390244	9.045660268	12	8	2	3.857317073	3.113560976	1.418195122
51	0.499466667	9.973576638	13	8	3	4.125137255	3.28827451	1.938509804
61	0.513590164	9.825798399	17	9	3	5.195344262	3.732	1.831770492
71	0.508695775	10.17774082	14	9	3	4.647690141	3.608338028	1.909408451
81	0.489560494	10.95188934	16	10	3	5.12908642	3.83945679	1.780246914
91	0.507575824	10.56067251	15	9	3	4.828703297	3.813516484	1.827912088
101	0.497021782	11.03823749	15	10	3	4.958653465	3.982237624	1.808257426
11	0.01	534.3524045	NA	NA	NA	NA	NA	NA
11	0.02	265.8268045	NA	NA	NA	NA	NA	NA
11	0.03	176.3151957	NA	NA	NA	NA	NA	NA
11	0.04	131.5570489	NA	NA	NA	NA	NA	NA
11	0.05	104.7002575	NA	NA	NA	NA	NA	NA
11	0.06	86.79411861	NA	NA	NA	NA	NA	NA
11	0.07	74.0026162	NA	NA	NA	NA	NA	NA
11	0.08	64.40774168	NA	NA	NA	NA	NA	NA
11	0.09	56.94393423	NA	NA	NA	NA	NA	NA
11	0.1	50.97185692	NA	NA	NA	NA	NA	NA
11	0.11	46.08465853	NA	NA	NA	NA	NA	NA
11	0.12	42.0111045	NA	NA	NA	NA	NA	NA
11	0.13	38.56341667	NA	NA	NA	NA	NA	NA
11	0.14	35.6074674	NA	NA	NA	NA	NA	NA
11	0.15	33.04489604	NA	NA	NA	NA	NA	NA
11	0.16	30.80193174	NA	NA	NA	NA	NA	NA
11	0.17	28.82216115	NA	NA	NA	NA	NA	NA
11	0.18	27.06170686	NA	NA	NA	NA	NA	NA
11	0.19	25.48592846	NA	NA	NA	NA	NA	NA
11	0.2	24.06711329	NA	NA	NA	NA	NA	NA
11	0.21	22.78282693	NA	NA	NA	NA	NA	NA
11	0.22	21.61471363	NA	NA	NA	NA	NA	NA
11	0.23	20.54760957	NA	NA	NA	NA	NA	NA
11	0.24	19.56887792	NA	NA	NA	NA	NA	NA
11	0.25	18.66790337	NA	NA	NA	NA	NA	NA
11	0.26	17.83570341	NA	NA	NA	NA	NA	NA
11	0.27	17.06462591	NA	NA	NA	NA	NA	NA
11	0.28	16.34811154	NA	NA	NA	NA	NA	NA
11	0.29	15.68050537	NA	NA	NA	NA	NA	NA
11	0.3	15.05690607	NA	NA	NA	NA	NA	NA
11	0.31	14.47304438	NA	NA	NA	NA	NA	NA
11	0.32	13.92518432	NA	NA	NA	NA	NA	NA
11	0.33	13.41004235	NA	NA	NA	NA	NA	NA
11	0.34	12.92472087	NA	NA	NA	NA	NA	NA
11	0.35	12.46665299	NA	NA	NA	NA	NA	NA
11	0.36	12.03355664	NA	NA	NA	NA	NA	NA
11	0.37	11.62339604	NA	NA	NA	NA	NA	NA
11	0.38	11.23434922	NA	NA	NA	NA	NA	NA
11	0.39	10.86478068	NA	NA	NA	NA	NA	NA
11	0.4	10.51321797	NA	NA	NA	NA	NA	NA
11	0.41	10.17833182	NA	NA	NA	NA	NA	NA
11	0.42	9.858919054	NA	NA	NA	NA	NA	NA
11	0.43	9.553887898	NA	NA	NA	NA	NA	NA
11	0.44	9.262245294	NA	NA	NA	NA	NA	NA
11	0.45	8.983085895	NA	NA	NA	NA	NA	NA
11	0.46	8.715582493	NA	NA	NA	NA	NA	NA
11	0.47	8.458977669	NA	NA	NA	NA	NA	NA
11	0.48	8.212576485	NA	NA	NA	NA	NA	NA
11	0.49	7.975740062	NA	NA	NA	NA	NA	NA
11	0.5	7.747879931	NA	NA	NA	NA	NA	NA
11	0.51	7.528453036	NA	NA	NA	NA	NA	NA
11	0.52	7.316957321	NA	NA	NA	NA	NA	NA
11	0.53	7.1129278	NA	NA	NA	NA	NA	NA
11	0.54	6.915933062	NA	NA	NA	NA	NA	NA
11	0.55	6.725572157	NA	NA	NA	NA	NA	NA
11	0.56	6.541471799	NA	NA	NA	NA	NA	NA
11	0.57	6.363283863	NA	NA	NA	NA	NA	NA
11	0.58	6.190683129	NA	NA	NA	NA	NA	NA
11	0.59	6.023365251	NA	NA	NA	NA	NA	NA
11	0.6	5.861044909	NA	NA	NA	NA	NA	NA
11	0.61	5.703454145	NA	NA	NA	NA	NA	NA
11	0.62	5.550340832	NA	NA	NA	NA	NA	NA
11	0.63	5.401467287	NA	NA	NA	NA	NA	NA
11	0.64	5.256608987	NA	NA	NA	NA	NA	NA
11	0.65	5.115553391	NA	NA	NA	NA	NA	NA
11	0.66	4.978098845	NA	NA	NA	NA	NA	NA
11	0.67	4.844053556	NA	NA	NA	NA	NA	NA
11	0.68	4.713234636	NA	NA	NA	NA	NA	NA
11	0.69	4.585467185	NA	NA	NA	NA	NA	NA
11	0.7	4.46058342	NA	NA	NA	NA	NA	NA
11	0.71	4.33842183	NA	NA	NA	NA	NA	NA
11	0.72	4.218826345	NA	NA	NA	NA	NA	NA
11	0.73	4.101645507	NA	NA	NA	NA	NA	NA
11	0.74	3.986731637	NA	NA	NA	NA	NA	NA
11	0.75	3.873939965	NA	NA	NA	NA	NA	NA
11	0.76	3.763127728	NA	NA	NA	NA	NA	NA
11	0.77	3.654153187	NA	NA	NA	NA	NA	NA
11	0.78	3.546874556	NA	NA	NA	NA	NA	NA
11	0.79	3.441148802	NA	NA	NA	NA	NA	NA
11	0.8	3.336830261	NA	NA	NA	NA	NA	NA
11	0.81	3.233769021	NA	NA	NA	NA	NA	NA
11	0.82	3.131808988	NA	NA	NA	NA	NA	NA
11	0.83	3.030785515	NA	NA	NA	NA	NA	NA
11	0.84	2.930522455	NA	NA	NA	NA	NA	NA
11	0.85	2.830828399	NA	NA	NA	NA	NA	NA
11	0.86	2.731491792	NA	NA	NA	NA	NA	NA
11	0.87	2.632274435	NA	NA	NA	NA	NA	NA
11	0.88	2.53290265	NA	NA	NA	NA	NA	NA
11	0.89	2.433054939	NA	NA	NA	NA	NA	NA
11	0.9	2.332344262	NA	NA	NA	NA	NA	NA
11	0.91	2.23029171	NA	NA	NA	NA	NA	NA
11	0.92	2.126285871	NA	NA	NA	NA	NA	NA
11	0.93	2.019517104	NA	NA	NA	NA	NA	NA
11	0.94	1.908864958	NA	NA	NA	NA	NA	NA
11	0.95	1.792690614	NA	NA	NA	NA	NA	NA
11	0.96	1.66841513	NA	NA	NA	NA	NA	NA
11	0.97	1.53153642	NA	NA	NA	NA	NA	NA
11	0.98	1.372798964	NA	NA	NA	NA	NA	NA
11	0.99	1.166172131	NA	NA	NA	NA	NA	NA
21	0.01	598.5808628	NA	NA	NA	NA	NA	NA
21	0.02	297.7788379	NA	NA	NA	NA	NA	NA
21	0.03	197.5080511	NA	NA	NA	NA	NA	NA
21	0.04	147.3700337	NA	NA	NA	NA	NA	NA
21	0.05	117.2850911	NA	NA	NA	NA	NA	NA
21	0.06	97.22665786	NA	NA	NA	NA	NA	NA
21	0.07	82.89763363	NA	NA	NA	NA	NA	NA
21	0.08	72.14946777	NA	NA	NA	NA	NA	NA
21	0.09	63.78852046	NA	NA	NA	NA	NA	NA
21	0.1	57.09860729	NA	NA	NA	NA	NA	NA
21	0.11	51.62397406	NA	NA	NA	NA	NA	NA
21	0.12	47.06078418	NA	NA	NA	NA	NA	NA
21	0.13	43.19868879	NA	NA	NA	NA	NA	NA
21	0.14	39.88743829	NA	NA	NA	NA	NA	NA
21	0.15	37.01684921	NA	NA	NA	NA	NA	NA
21	0.16	34.50428355	NA	NA	NA	NA	NA	NA
21	0.17	32.28654713	NA	NA	NA	NA	NA	NA
21	0.18	30.31448854	NA	NA	NA	NA	NA	NA
21	0.19	28.54930364	NA	NA	NA	NA	NA	NA
21	0.2	26.95994875	NA	NA	NA	NA	NA	NA
21	0.21	25.52129286	NA	NA	NA	NA	NA	NA
21	0.22	24.21277387	NA	NA	NA	NA	NA	NA
21	0.23	23.0174053	NA	NA	NA	NA	NA	NA
21	0.24	21.92103138	NA	NA	NA	NA	NA	NA
21	0.25	20.91176087	NA	NA	NA	NA	NA	NA
21	0.26	19.97953157	NA	NA	NA	NA	NA	NA
21	0.27	19.11577156	NA	NA	NA	NA	NA	NA
21	0.28	18.31313311	NA	NA	NA	NA	NA	NA
21	0.29	17.56528156	NA	NA	NA	NA	NA	NA
21	0.3	16.86672644	NA	NA	NA	NA	NA	NA
21	0.31	16.21268534	NA	NA	NA	NA	NA	NA
21	0.32	15.59897321	NA	NA	NA	NA	NA	NA
21	0.33	15.02191186	NA	NA	NA	NA	NA	NA
21	0.34	14.47825537	NA	NA	NA	NA	NA	NA
21	0.35	13.96512833	NA	NA	NA	NA	NA	NA
21	0.36	13.47997437	NA	NA	NA	NA	NA	NA
21	0.37	13.020513	NA	NA	NA	NA	NA	NA
21	0.38	12.58470327	NA	NA	NA	NA	NA	NA
21	0.39	12.17071308	NA	NA	NA	NA	NA	NA
21	0.4	11.77689299	NA	NA	NA	NA	NA	NA
21	0.41	11.40175396	NA	NA	NA	NA	NA	NA
21	0.42	11.0439482	NA	NA	NA	NA	NA	NA
21	0.43	10.7022527	NA	NA	NA	NA	NA	NA
21	0.44	10.37555503	NA	NA	NA	NA	NA	NA
21	0.45	10.06284104	NA	NA	NA	NA	NA	NA
21	0.46	9.763184081	NA	NA	NA	NA	NA	NA
21	0.47	9.475735693	NA	NA	NA	NA	NA	NA
21	0.48	9.19971741	NA	NA	NA	NA	NA	NA
21	0.49	8.93441356	NA	NA	NA	NA	NA	NA
21	0.5	8.679164939	NA	NA	NA	NA	NA	NA
21	0.51	8.43336322	NA	NA	NA	NA	NA	NA
21	0.52	8.196445997	NA	NA	NA	NA	NA	NA
21	0.53	7.967892395	NA	NA	NA	NA	NA	NA
21	0.54	7.747219148	NA	NA	NA	NA	NA	NA
21	0.55	7.533977112	NA	NA	NA	NA	NA	NA
21	0.56	7.327748132	NA	NA	NA	NA	NA	NA
21	0.57	7.12814224	NA	NA	NA	NA	NA	NA
21	0.58	6.934795124	NA	NA	NA	NA	NA	NA
21	0.59	6.747365856	NA	NA	NA	NA	NA	NA
21	0.6	6.565534822	NA	NA	NA	NA	NA	NA
21	0.61	6.389001854	NA	NA	NA	NA	NA	NA
21	0.62	6.217484522	NA	NA	NA	NA	NA	NA
21	0.63	6.050716572	NA	NA	NA	NA	NA	NA
21	0.64	5.888446494	NA	NA	NA	NA	NA	NA
21	0.65	5.730436201	NA	NA	NA	NA	NA	NA
21	0.66	5.576459799	NA	NA	NA	NA	NA	NA
21	0.67	5.426302442	NA	NA	NA	NA	NA	NA
21	0.68	5.279759259	NA	NA	NA	NA	NA	NA
21	0.69	5.136634328	NA	NA	NA	NA	NA	NA
21	0.7	4.996739698	NA	NA	NA	NA	NA	NA
21	0.71	4.859894446	NA	NA	NA	NA	NA	NA
21	0.72	4.72592374	NA	NA	NA	NA	NA	NA
21	0.73	4.594657919	NA	NA	NA	NA	NA	NA
21	0.74	4.465931552	NA	NA	NA	NA	NA	NA
21	0.75	4.33958247	NA	NA	NA	NA	NA	NA
21	0.76	4.215450747	NA	NA	NA	NA	NA	NA
21	0.77	4.093377608	NA	NA	NA	NA	NA	NA
21	0.78	3.973204227	NA	NA	NA	NA	NA	NA
21	0.79	3.854770376	NA	NA	NA	NA	NA	NA
21	0.8	3.737912883	NA	NA	NA	NA	NA	NA
21	0.81	3.622463817	NA	NA	NA	NA	NA	NA
21	0.82	3.508248322	NA	NA	NA	NA	NA	NA
21	0.83	3.39508196	NA	NA	NA	NA	NA	NA
21	0.84	3.282767411	NA	NA	NA	NA	NA	NA
21	0.85	3.171090261	NA	NA	NA	NA	NA	NA
21	0.86	3.059813524	NA	NA	NA	NA	NA	NA
21	0.87	2.948670371	NA	NA	NA	NA	NA	NA
21	0.88	2.837354227	NA	NA	NA	NA	NA	NA
21	0.89	2.725504952	NA	NA	NA	NA	NA	NA
21	0.9	2.612688984	NA	NA	NA	NA	NA	NA
21	0.91	2.498369849	NA	NA	NA	NA	NA	NA
21	0.92	2.381862644	NA	NA	NA	NA	NA	NA
21	0.93	2.262260412	NA	NA	NA	NA	NA	NA
21	0.94	2.138308023	NA	NA	NA	NA	NA	NA
21	0.95	2.008169675	NA	NA	NA	NA	NA	NA
21	0.96	1.868956441	NA	NA	NA	NA	NA	NA
21	0.97	1.71562509	NA	NA	NA	NA	NA	NA
21	0.98	1.537807599	NA	NA	NA	NA	NA	NA
21	0.99	1.306344492	NA	NA	NA	NA	NA	NA
31	0.01	637.2930959	NA	NA	NA	NA	NA	NA
31	0.02	317.0371946	NA	NA	NA	NA	NA	NA
31	0.03	210.2815595	NA	NA	NA	NA	NA	NA
31	0.04	156.9009483	NA	NA	NA	NA	NA	NA
31	0.05	124.8703116	NA	NA	NA	NA	NA	NA
31	0.06	103.5146321	NA	NA	NA	NA	NA	NA
31	0.07	88.25890177	NA	NA	NA	NA	NA	NA
31	0.08	76.81561596	NA	NA	NA	NA	NA	NA
31	0.09	67.91393813	NA	NA	NA	NA	NA	NA
31	0.1	60.79136582	NA	NA	NA	NA	NA	NA
31	0.11	54.96266969	NA	NA	NA	NA	NA	NA
31	0.12	50.10436301	NA	NA	NA	NA	NA	NA
31	0.13	45.99249295	NA	NA	NA	NA	NA	NA
31	0.14	42.46709277	NA	NA	NA	NA	NA	NA
31	0.15	39.41085306	NA	NA	NA	NA	NA	NA
31	0.16	36.73579135	NA	NA	NA	NA	NA	NA
31	0.17	34.37462647	NA	NA	NA	NA	NA	NA
31	0.18	32.27502824	NA	NA	NA	NA	NA	NA
31	0.19	30.39568291	NA	NA	NA	NA	NA	NA
31	0.2	28.7035391	NA	NA	NA	NA	NA	NA
31	0.21	27.17184051	NA	NA	NA	NA	NA	NA
31	0.22	25.7786952	NA	NA	NA	NA	NA	NA
31	0.23	24.50601814	NA	NA	NA	NA	NA	NA
31	0.24	23.33873804	NA	NA	NA	NA	NA	NA
31	0.25	22.26419462	NA	NA	NA	NA	NA	NA
31	0.26	21.27167492	NA	NA	NA	NA	NA	NA
31	0.27	20.35205266	NA	NA	NA	NA	NA	NA
31	0.28	19.49750489	NA	NA	NA	NA	NA	NA
31	0.29	18.70128726	NA	NA	NA	NA	NA	NA
31	0.3	17.95755424	NA	NA	NA	NA	NA	NA
31	0.31	17.2612141	NA	NA	NA	NA	NA	NA
31	0.32	16.60781115	NA	NA	NA	NA	NA	NA
31	0.33	15.99342931	NA	NA	NA	NA	NA	NA
31	0.34	15.41461273	NA	NA	NA	NA	NA	NA
31	0.35	14.86830004	NA	NA	NA	NA	NA	NA
31	0.36	14.35176955	NA	NA	NA	NA	NA	NA
31	0.37	13.86259327	NA	NA	NA	NA	NA	NA
31	0.38	13.39859826	NA	NA	NA	NA	NA	NA
31	0.39	12.95783393	NA	NA	NA	NA	NA	NA
31	0.4	12.53854418	NA	NA	NA	NA	NA	NA
31	0.41	12.13914365	NA	NA	NA	NA	NA	NA
31	0.42	11.75819739	NA	NA	NA	NA	NA	NA
31	0.43	11.39440329	NA	NA	NA	NA	NA	NA
31	0.44	11.04657699	NA	NA	NA	NA	NA	NA
31	0.45	10.71363874	NA	NA	NA	NA	NA	NA
31	0.46	10.39460196	NA	NA	NA	NA	NA	NA
31	0.47	10.08856332	NA	NA	NA	NA	NA	NA
31	0.48	9.794694006	NA	NA	NA	NA	NA	NA
31	0.49	9.512232065	NA	NA	NA	NA	NA	NA
31	0.5	9.24047566	NA	NA	NA	NA	NA	NA
31	0.51	8.978777118	NA	NA	NA	NA	NA	NA
31	0.52	8.726537664	NA	NA	NA	NA	NA	NA
31	0.53	8.483202733	NA	NA	NA	NA	NA	NA
31	0.54	8.248257807	NA	NA	NA	NA	NA	NA
31	0.55	8.021224693	NA	NA	NA	NA	NA	NA
31	0.56	7.801658193	NA	NA	NA	NA	NA	NA
31	0.57	7.589143118	NA	NA	NA	NA	NA	NA
31	0.58	7.383291596	NA	NA	NA	NA	NA	NA
31	0.59	7.183740647	NA	NA	NA	NA	NA	NA
31	0.6	6.99014999	NA	NA	NA	NA	NA	NA
31	0.61	6.802200043	NA	NA	NA	NA	NA	NA
31	0.62	6.61959011	NA	NA	NA	NA	NA	NA
31	0.63	6.442036717	NA	NA	NA	NA	NA	NA
31	0.64	6.269272089	NA	NA	NA	NA	NA	NA
31	0.65	6.10104274	NA	NA	NA	NA	NA	NA
31	0.66	5.937108167	NA	NA	NA	NA	NA	NA
31	0.67	5.77723963	NA	NA	NA	NA	NA	NA
31	0.68	5.621219008	NA	NA	NA	NA	NA	NA
31	0.69	5.468837707	NA	NA	NA	NA	NA	NA
31	0.7	5.319895622	NA	NA	NA	NA	NA	NA
31	0.71	5.174200128	NA	NA	NA	NA	NA	NA
31	0.72	5.031565086	NA	NA	NA	NA	NA	NA
31	0.73	4.891809865	NA	NA	NA	NA	NA	NA
31	0.74	4.754758331	NA	NA	NA	NA	NA	NA
31	0.75	4.62023783	NA	NA	NA	NA	NA	NA
31	0.76	4.488078092	NA	NA	NA	NA	NA	NA
31	0.77	4.358110074	NA	NA	NA	NA	NA	NA
31	0.78	4.230164677	NA	NA	NA	NA	NA	NA
31	0.79	4.104071311	NA	NA	NA	NA	NA	NA
31	0.8	3.979656252	NA	NA	NA	NA	NA	NA
31	0.81	3.856740708	NA	NA	NA	NA	NA	NA
31	0.82	3.735138513	NA	NA	NA	NA	NA	NA
31	0.83	3.614653303	NA	NA	NA	NA	NA	NA
31	0.84	3.495074995	NA	NA	NA	NA	NA	NA
31	0.85	3.376175309	NA	NA	NA	NA	NA	NA
31	0.86	3.257701932	NA	NA	NA	NA	NA	NA
31	0.87	3.139370778	NA	NA	NA	NA	NA	NA
31	0.88	3.020855446	NA	NA	NA	NA	NA	NA
31	0.89	2.901772503	NA	NA	NA	NA	NA	NA
31	0.9	2.781660348	NA	NA	NA	NA	NA	NA
31	0.91	2.659947811	NA	NA	NA	NA	NA	NA
31	0.92	2.535905694	NA	NA	NA	NA	NA	NA
31	0.93	2.408568384	NA	NA	NA	NA	NA	NA
31	0.94	2.276599578	NA	NA	NA	NA	NA	NA
31	0.95	2.138044747	NA	NA	NA	NA	NA	NA
31	0.96	1.989828126	NA	NA	NA	NA	NA	NA
31	0.97	1.826580321	NA	NA	NA	NA	NA	NA
31	0.98	1.637262777	NA	NA	NA	NA	NA	NA
31	0.99	1.390830174	NA	NA	NA	NA	NA	NA
41	0.01	665.0914831	NA	NA	NA	NA	NA	NA
41	0.02	330.866189	NA	NA	NA	NA	NA	NA
41	0.03	219.4539297	NA	NA	NA	NA	NA	NA
41	0.04	163.7448845	NA	NA	NA	NA	NA	NA
41	0.05	130.3170884	NA	NA	NA	NA	NA	NA
41	0.06	108.0298855	NA	NA	NA	NA	NA	NA
41	0.07	92.10870831	NA	NA	NA	NA	NA	NA
41	0.08	80.16627244	NA	NA	NA	NA	NA	NA
41	0.09	70.87630813	NA	NA	NA	NA	NA	NA
41	0.1	63.443053	NA	NA	NA	NA	NA	NA
41	0.11	57.36011223	NA	NA	NA	NA	NA	NA
41	0.12	52.28988878	NA	NA	NA	NA	NA	NA
41	0.13	47.99866113	NA	NA	NA	NA	NA	NA
41	0.14	44.31948486	NA	NA	NA	NA	NA	NA
41	0.15	41.1299336	NA	NA	NA	NA	NA	NA
41	0.16	38.3381871	NA	NA	NA	NA	NA	NA
41	0.17	35.87402947	NA	NA	NA	NA	NA	NA
41	0.18	33.68284787	NA	NA	NA	NA	NA	NA
41	0.19	31.7215265	NA	NA	NA	NA	NA	NA
41	0.2	29.95557227	NA	NA	NA	NA	NA	NA
41	0.21	28.3570618	NA	NA	NA	NA	NA	NA
41	0.22	26.90314823	NA	NA	NA	NA	NA	NA
41	0.23	25.57495767	NA	NA	NA	NA	NA	NA
41	0.24	24.35676143	NA	NA	NA	NA	NA	NA
41	0.25	23.235347	NA	NA	NA	NA	NA	NA
41	0.26	22.19953411	NA	NA	NA	NA	NA	NA
41	0.27	21.23979841	NA	NA	NA	NA	NA	NA
41	0.28	20.34797572	NA	NA	NA	NA	NA	NA
41	0.29	19.5170275	NA	NA	NA	NA	NA	NA
41	0.3	18.74085324	NA	NA	NA	NA	NA	NA
41	0.31	18.01413912	NA	NA	NA	NA	NA	NA
41	0.32	17.33223508	NA	NA	NA	NA	NA	NA
41	0.33	16.69105422	NA	NA	NA	NA	NA	NA
41	0.34	16.08698997	NA	NA	NA	NA	NA	NA
41	0.35	15.51684742	NA	NA	NA	NA	NA	NA
41	0.36	14.97778614	NA	NA	NA	NA	NA	NA
41	0.37	14.46727224	NA	NA	NA	NA	NA	NA
41	0.38	13.98303802	NA	NA	NA	NA	NA	NA
41	0.39	13.52304778	NA	NA	NA	NA	NA	NA
41	0.4	13.08546883	NA	NA	NA	NA	NA	NA
41	0.41	12.66864667	NA	NA	NA	NA	NA	NA
41	0.42	12.27108373	NA	NA	NA	NA	NA	NA
41	0.43	11.89142113	NA	NA	NA	NA	NA	NA
41	0.44	11.52842283	NA	NA	NA	NA	NA	NA
41	0.45	11.18096198	NA	NA	NA	NA	NA	NA
41	0.46	10.84800899	NA	NA	NA	NA	NA	NA
41	0.47	10.52862111	NA	NA	NA	NA	NA	NA
41	0.48	10.22193337	NA	NA	NA	NA	NA	NA
41	0.49	9.927150589	NA	NA	NA	NA	NA	NA
41	0.5	9.643540313	NA	NA	NA	NA	NA	NA
41	0.51	9.37042662	NA	NA	NA	NA	NA	NA
41	0.52	9.107184614	NA	NA	NA	NA	NA	NA
41	0.53	8.853235542	NA	NA	NA	NA	NA	NA
41	0.54	8.608042443	NA	NA	NA	NA	NA	NA
41	0.55	8.371106265	NA	NA	NA	NA	NA	NA
41	0.56	8.141962391	NA	NA	NA	NA	NA	NA
41	0.57	7.92017752	NA	NA	NA	NA	NA	NA
41	0.58	7.705346864	NA	NA	NA	NA	NA	NA
41	0.59	7.497091609	NA	NA	NA	NA	NA	NA
41	0.6	7.29505663	NA	NA	NA	NA	NA	NA
41	0.61	7.098908406	NA	NA	NA	NA	NA	NA
41	0.62	6.908333124	NA	NA	NA	NA	NA	NA
41	0.63	6.723034946	NA	NA	NA	NA	NA	NA
41	0.64	6.542734416	NA	NA	NA	NA	NA	NA
41	0.65	6.367166992	NA	NA	NA	NA	NA	NA
41	0.66	6.19608168	NA	NA	NA	NA	NA	NA
41	0.67	6.029239762	NA	NA	NA	NA	NA	NA
41	0.68	5.866413603	NA	NA	NA	NA	NA	NA
41	0.69	5.70738551	NA	NA	NA	NA	NA	NA
41	0.7	5.551946651	NA	NA	NA	NA	NA	NA
41	0.71	5.399895996	NA	NA	NA	NA	NA	NA
41	0.72	5.25103929	NA	NA	NA	NA	NA	NA
41	0.73	5.105188019	NA	NA	NA	NA	NA	NA
41	0.74	4.962158371	NA	NA	NA	NA	NA	NA
41	0.75	4.821770156	NA	NA	NA	NA	NA	NA
41	0.76	4.683845681	NA	NA	NA	NA	NA	NA
41	0.77	4.548208527	NA	NA	NA	NA	NA	NA
41	0.78	4.414682219	NA	NA	NA	NA	NA	NA
41	0.79	4.283088728	NA	NA	NA	NA	NA	NA
41	0.8	4.15324675	NA	NA	NA	NA	NA	NA
41	0.81	4.024969695	NA	NA	NA	NA	NA	NA
41	0.82	3.898063276	NA	NA	NA	NA	NA	NA
41	0.83	3.772322565	NA	NA	NA	NA	NA	NA
41	0.84	3.647528315	NA	NA	NA	NA	NA	NA
41	0.85	3.523442287	NA	NA	NA	NA	NA	NA
41	0.86	3.399801164	NA	NA	NA	NA	NA	NA
41	0.87	3.276308469	NA	NA	NA	NA	NA	NA
41	0.88	3.15262356	NA	NA	NA	NA	NA	NA
41	0.89	3.028346283	NA	NA	NA	NA	NA	NA
41	0.9	2.902994899	NA	NA	NA	NA	NA	NA
41	0.91	2.775973325	NA	NA	NA	NA	NA	NA
41	0.92	2.646520557	NA	NA	NA	NA	NA	NA
41	0.93	2.513628861	NA	NA	NA	NA	NA	NA
41	0.94	2.375903646	NA	NA	NA	NA	NA	NA
41	0.95	2.231305126	NA	NA	NA	NA	NA	NA
41	0.96	2.076623375	NA	NA	NA	NA	NA	NA
41	0.97	1.906254787	NA	NA	NA	NA	NA	NA
41	0.98	1.708679312	NA	NA	NA	NA	NA	NA
41	0.99	1.451497449	NA	NA	NA	NA	NA	NA
51	0.01	686.7953286	NA	NA	NA	NA	NA	NA
51	0.02	341.6633032	NA	NA	NA	NA	NA	NA
51	0.03	226.6153418	NA	NA	NA	NA	NA	NA
51	0.04	169.0883504	NA	NA	NA	NA	NA	NA
51	0.05	134.5697093	NA	NA	NA	NA	NA	NA
51	0.06	111.555211	NA	NA	NA	NA	NA	NA
51	0.07	95.11448004	NA	NA	NA	NA	NA	NA
51	0.08	82.78232818	NA	NA	NA	NA	NA	NA
51	0.09	73.18920565	NA	NA	NA	NA	NA	NA
51	0.1	65.51338205	NA	NA	NA	NA	NA	NA
51	0.11	59.23193745	NA	NA	NA	NA	NA	NA
51	0.12	53.99625805	NA	NA	NA	NA	NA	NA
51	0.13	49.56499532	NA	NA	NA	NA	NA	NA
51	0.14	45.76575696	NA	NA	NA	NA	NA	NA
51	0.15	42.47212147	NA	NA	NA	NA	NA	NA
51	0.16	39.58927227	NA	NA	NA	NA	NA	NA
51	0.17	37.04470209	NA	NA	NA	NA	NA	NA
51	0.18	34.78201595	NA	NA	NA	NA	NA	NA
51	0.19	32.75669102	NA	NA	NA	NA	NA	NA
51	0.2	30.93310864	NA	NA	NA	NA	NA	NA
51	0.21	29.28243418	NA	NA	NA	NA	NA	NA
51	0.22	27.78107523	NA	NA	NA	NA	NA	NA
51	0.23	26.409542	NA	NA	NA	NA	NA	NA
51	0.24	25.15159252	NA	NA	NA	NA	NA	NA
51	0.25	23.99358311	NA	NA	NA	NA	NA	NA
51	0.26	22.92396868	NA	NA	NA	NA	NA	NA
51	0.27	21.93291404	NA	NA	NA	NA	NA	NA
51	0.28	21.01198861	NA	NA	NA	NA	NA	NA
51	0.29	20.15392417	NA	NA	NA	NA	NA	NA
51	0.3	19.35242111	NA	NA	NA	NA	NA	NA
51	0.31	18.60199222	NA	NA	NA	NA	NA	NA
51	0.32	17.89783569	NA	NA	NA	NA	NA	NA
51	0.33	17.23573126	NA	NA	NA	NA	NA	NA
51	0.34	16.61195466	NA	NA	NA	NA	NA	NA
51	0.35	16.02320672	NA	NA	NA	NA	NA	NA
51	0.36	15.46655432	NA	NA	NA	NA	NA	NA
51	0.37	14.93938089	NA	NA	NA	NA	NA	NA
51	0.38	14.43934471	NA	NA	NA	NA	NA	NA
51	0.39	13.96434367	NA	NA	NA	NA	NA	NA
51	0.4	13.51248527	NA	NA	NA	NA	NA	NA
51	0.41	13.082061	NA	NA	NA	NA	NA	NA
51	0.42	12.67152444	NA	NA	NA	NA	NA	NA
51	0.43	12.27947235	NA	NA	NA	NA	NA	NA
51	0.44	11.90462838	NA	NA	NA	NA	NA	NA
51	0.45	11.54582889	NA	NA	NA	NA	NA	NA
51	0.46	11.20201068	NA	NA	NA	NA	NA	NA
51	0.47	10.87220025	NA	NA	NA	NA	NA	NA
51	0.48	10.55550442	NA	NA	NA	NA	NA	NA
51	0.49	10.25110203	NA	NA	NA	NA	NA	NA
51	0.5	9.958236733	NA	NA	NA	NA	NA	NA
51	0.51	9.676210556	NA	NA	NA	NA	NA	NA
51	0.52	9.404378207	NA	NA	NA	NA	NA	NA
51	0.53	9.142142048	NA	NA	NA	NA	NA	NA
51	0.54	8.888947594	NA	NA	NA	NA	NA	NA
51	0.55	8.644279508	NA	NA	NA	NA	NA	NA
51	0.56	8.40765801	NA	NA	NA	NA	NA	NA
51	0.57	8.178635663	NA	NA	NA	NA	NA	NA
51	0.58	7.956794464	NA	NA	NA	NA	NA	NA
51	0.59	7.741743243	NA	NA	NA	NA	NA	NA
51	0.6	7.533115282	NA	NA	NA	NA	NA	NA
51	0.61	7.330566178	NA	NA	NA	NA	NA	NA
51	0.62	7.133771877	NA	NA	NA	NA	NA	NA
51	0.63	6.942426887	NA	NA	NA	NA	NA	NA
51	0.64	6.756242633	NA	NA	NA	NA	NA	NA
51	0.65	6.57494594	NA	NA	NA	NA	NA	NA
51	0.66	6.398277622	NA	NA	NA	NA	NA	NA
51	0.67	6.225991174	NA	NA	NA	NA	NA	NA
51	0.68	6.057851529	NA	NA	NA	NA	NA	NA
51	0.69	5.893633893	NA	NA	NA	NA	NA	NA
51	0.7	5.733122617	NA	NA	NA	NA	NA	NA
51	0.71	5.576110113	NA	NA	NA	NA	NA	NA
51	0.72	5.422395785	NA	NA	NA	NA	NA	NA
51	0.73	5.271784969	NA	NA	NA	NA	NA	NA
51	0.74	5.124087852	NA	NA	NA	NA	NA	NA
51	0.75	4.979118367	NA	NA	NA	NA	NA	NA
51	0.76	4.836693019	NA	NA	NA	NA	NA	NA
51	0.77	4.696629635	NA	NA	NA	NA	NA	NA
51	0.78	4.55874598	NA	NA	NA	NA	NA	NA
51	0.79	4.422858216	NA	NA	NA	NA	NA	NA
51	0.8	4.288779121	NA	NA	NA	NA	NA	NA
51	0.81	4.156316017	NA	NA	NA	NA	NA	NA
51	0.82	4.025268278	NA	NA	NA	NA	NA	NA
51	0.83	3.895424286	NA	NA	NA	NA	NA	NA
51	0.84	3.766557641	NA	NA	NA	NA	NA	NA
51	0.85	3.63842233	NA	NA	NA	NA	NA	NA
51	0.86	3.510746442	NA	NA	NA	NA	NA	NA
51	0.87	3.383223825	NA	NA	NA	NA	NA	NA
51	0.88	3.255502723	NA	NA	NA	NA	NA	NA
51	0.89	3.127169921	NA	NA	NA	NA	NA	NA
51	0.9	2.997727961	NA	NA	NA	NA	NA	NA
51	0.91	2.866561309	NA	NA	NA	NA	NA	NA
51	0.92	2.732884125	NA	NA	NA	NA	NA	NA
51	0.93	2.595655791	NA	NA	NA	NA	NA	NA
51	0.94	2.453436206	NA	NA	NA	NA	NA	NA
51	0.95	2.304119022	NA	NA	NA	NA	NA	NA
51	0.96	2.14438956	NA	NA	NA	NA	NA	NA
51	0.97	1.968461356	NA	NA	NA	NA	NA	NA
51	0.98	1.764438426	NA	NA	NA	NA	NA	NA
51	0.99	1.49886398	NA	NA	NA	NA	NA	NA
61	0.01	704.6022764	NA	NA	NA	NA	NA	NA
61	0.02	350.5218092	NA	NA	NA	NA	NA	NA
61	0.03	232.4909315	NA	NA	NA	NA	NA	NA
61	0.04	173.4724039	NA	NA	NA	NA	NA	NA
61	0.05	138.0587776	NA	NA	NA	NA	NA	NA
61	0.06	114.4475687	NA	NA	NA	NA	NA	NA
61	0.07	97.58056929	NA	NA	NA	NA	NA	NA
61	0.08	84.92867445	NA	NA	NA	NA	NA	NA
61	0.09	75.08682538	NA	NA	NA	NA	NA	NA
61	0.1	67.21198616	NA	NA	NA	NA	NA	NA
61	0.11	60.76767884	NA	NA	NA	NA	NA	NA
61	0.12	55.39625089	NA	NA	NA	NA	NA	NA
61	0.13	50.8500962	NA	NA	NA	NA	NA	NA
61	0.14	46.95235274	NA	NA	NA	NA	NA	NA
61	0.15	43.57332123	NA	NA	NA	NA	NA	NA
61	0.16	40.61572669	NA	NA	NA	NA	NA	NA
61	0.17	38.00518194	NA	NA	NA	NA	NA	NA
61	0.18	35.6838298	NA	NA	NA	NA	NA	NA
61	0.19	33.60599308	NA	NA	NA	NA	NA	NA
61	0.2	31.7351296	NA	NA	NA	NA	NA	NA
61	0.21	30.04165713	NA	NA	NA	NA	NA	NA
61	0.22	28.50137156	NA	NA	NA	NA	NA	NA
61	0.23	27.09427778	NA	NA	NA	NA	NA	NA
61	0.24	25.8037127	NA	NA	NA	NA	NA	NA
61	0.25	24.6156789	NA	NA	NA	NA	NA	NA
61	0.26	23.51833194	NA	NA	NA	NA	NA	NA
61	0.27	22.50158165	NA	NA	NA	NA	NA	NA
61	0.28	21.55677884	NA	NA	NA	NA	NA	NA
61	0.29	20.67646685	NA	NA	NA	NA	NA	NA
61	0.3	19.85418275	NA	NA	NA	NA	NA	NA
61	0.31	19.08429705	NA	NA	NA	NA	NA	NA
61	0.32	18.36188344	NA	NA	NA	NA	NA	NA
61	0.33	17.68261224	NA	NA	NA	NA	NA	NA
61	0.34	17.04266261	NA	NA	NA	NA	NA	NA
61	0.35	16.43864985	NA	NA	NA	NA	NA	NA
61	0.36	15.8675648	NA	NA	NA	NA	NA	NA
61	0.37	15.32672303	NA	NA	NA	NA	NA	NA
61	0.38	14.81372212	NA	NA	NA	NA	NA	NA
61	0.39	14.32640545	NA	NA	NA	NA	NA	NA
61	0.4	13.86283145	NA	NA	NA	NA	NA	NA
61	0.41	13.42124731	NA	NA	NA	NA	NA	NA
61	0.42	13.00006653	NA	NA	NA	NA	NA	NA
61	0.43	12.59784948	NA	NA	NA	NA	NA	NA
61	0.44	12.21328671	NA	NA	NA	NA	NA	NA
61	0.45	11.84518441	NA	NA	NA	NA	NA	NA
61	0.46	11.49245182	NA	NA	NA	NA	NA	NA
61	0.47	11.15409021	NA	NA	NA	NA	NA	NA
61	0.48	10.82918321	NA	NA	NA	NA	NA	NA
61	0.49	10.5168884	NA	NA	NA	NA	NA	NA
61	0.5	10.21642981	NA	NA	NA	NA	NA	NA
61	0.51	9.927091377	NA	NA	NA	NA	NA	NA
61	0.52	9.648211071	NA	NA	NA	NA	NA	NA
61	0.53	9.37917576	NA	NA	NA	NA	NA	NA
61	0.54	9.119416584	NA	NA	NA	NA	NA	NA
61	0.55	8.868404843	NA	NA	NA	NA	NA	NA
61	0.56	8.625648321	NA	NA	NA	NA	NA	NA
61	0.57	8.390687976	NA	NA	NA	NA	NA	NA
61	0.58	8.16309497	NA	NA	NA	NA	NA	NA
61	0.59	7.942467988	NA	NA	NA	NA	NA	NA
61	0.6	7.728430807	NA	NA	NA	NA	NA	NA
61	0.61	7.520630093	NA	NA	NA	NA	NA	NA
61	0.62	7.31873339	NA	NA	NA	NA	NA	NA
61	0.63	7.122427286	NA	NA	NA	NA	NA	NA
61	0.64	6.931415723	NA	NA	NA	NA	NA	NA
61	0.65	6.745418443	NA	NA	NA	NA	NA	NA
61	0.66	6.564169542	NA	NA	NA	NA	NA	NA
61	0.67	6.387416121	NA	NA	NA	NA	NA	NA
61	0.68	6.214917021	NA	NA	NA	NA	NA	NA
61	0.69	6.046441617	NA	NA	NA	NA	NA	NA
61	0.7	5.88176867	NA	NA	NA	NA	NA	NA
61	0.71	5.72068521	NA	NA	NA	NA	NA	NA
61	0.72	5.56298544	NA	NA	NA	NA	NA	NA
61	0.73	5.408469648	NA	NA	NA	NA	NA	NA
61	0.74	5.256943101	NA	NA	NA	NA	NA	NA
61	0.75	5.108214907	NA	NA	NA	NA	NA	NA
61	0.76	4.962096813	NA	NA	NA	NA	NA	NA
61	0.77	4.818401923	NA	NA	NA	NA	NA	NA
61	0.78	4.676943278	NA	NA	NA	NA	NA	NA
61	0.79	4.53753227	NA	NA	NA	NA	NA	NA
61	0.8	4.399976828	NA	NA	NA	NA	NA	NA
61	0.81	4.264079275	NA	NA	NA	NA	NA	NA
61	0.82	4.129633784	NA	NA	NA	NA	NA	NA
61	0.83	3.99642325	NA	NA	NA	NA	NA	NA
61	0.84	3.864215404	NA	NA	NA	NA	NA	NA
61	0.85	3.732757852	NA	NA	NA	NA	NA	NA
61	0.86	3.601771637	NA	NA	NA	NA	NA	NA
61	0.87	3.470942665	NA	NA	NA	NA	NA	NA
61	0.88	3.339910063	NA	NA	NA	NA	NA	NA
61	0.89	3.2082499	NA	NA	NA	NA	NA	NA
61	0.9	3.075451822	NA	NA	NA	NA	NA	NA
61	0.91	2.940884335	NA	NA	NA	NA	NA	NA
61	0.92	2.803741224	NA	NA	NA	NA	NA	NA
61	0.93	2.662954891	NA	NA	NA	NA	NA	NA
61	0.94	2.517047894	NA	NA	NA	NA	NA	NA
61	0.95	2.363859275	NA	NA	NA	NA	NA	NA
61	0.96	2.199988414	NA	NA	NA	NA	NA	NA
61	0.97	2.019498816	NA	NA	NA	NA	NA	NA
61	0.98	1.810186062	NA	NA	NA	NA	NA	NA
61	0.99	1.537725911	NA	NA	NA	NA	NA	NA
71	0.01	719.7009563	NA	NA	NA	NA	NA	NA
71	0.02	358.0330206	NA	NA	NA	NA	NA	NA
71	0.03	237.4728997	NA	NA	NA	NA	NA	NA
71	0.04	177.1896844	NA	NA	NA	NA	NA	NA
71	0.05	141.0171916	NA	NA	NA	NA	NA	NA
71	0.06	116.9000263	NA	NA	NA	NA	NA	NA
71	0.07	99.67158976	NA	NA	NA	NA	NA	NA
71	0.08	86.74858181	NA	NA	NA	NA	NA	NA
71	0.09	76.69583514	NA	NA	NA	NA	NA	NA
71	0.1	68.65224871	NA	NA	NA	NA	NA	NA
71	0.11	62.06984854	NA	NA	NA	NA	NA	NA
71	0.12	56.58331811	NA	NA	NA	NA	NA	NA
71	0.13	51.93974543	NA	NA	NA	NA	NA	NA
71	0.14	47.95847857	NA	NA	NA	NA	NA	NA
71	0.15	44.50703895	NA	NA	NA	NA	NA	NA
71	0.16	41.48606714	NA	NA	NA	NA	NA	NA
71	0.17	38.81958192	NA	NA	NA	NA	NA	NA
71	0.18	36.44848632	NA	NA	NA	NA	NA	NA
71	0.19	34.32612435	NA	NA	NA	NA	NA	NA
71	0.2	32.41517078	NA	NA	NA	NA	NA	NA
71	0.21	30.68540947	NA	NA	NA	NA	NA	NA
71	0.22	29.11211766	NA	NA	NA	NA	NA	NA
71	0.23	27.67487174	NA	NA	NA	NA	NA	NA
71	0.24	26.35665159	NA	NA	NA	NA	NA	NA
71	0.25	25.14315982	NA	NA	NA	NA	NA	NA
71	0.26	24.02229819	NA	NA	NA	NA	NA	NA
71	0.27	22.9837603	NA	NA	NA	NA	NA	NA
71	0.28	22.01871164	NA	NA	NA	NA	NA	NA
71	0.29	21.11953575	NA	NA	NA	NA	NA	NA
71	0.3	20.27963121	NA	NA	NA	NA	NA	NA
71	0.31	19.49324789	NA	NA	NA	NA	NA	NA
71	0.32	18.75535393	NA	NA	NA	NA	NA	NA
71	0.33	18.06152686	NA	NA	NA	NA	NA	NA
71	0.34	17.40786397	NA	NA	NA	NA	NA	NA
71	0.35	16.79090803	NA	NA	NA	NA	NA	NA
71	0.36	16.20758539	NA	NA	NA	NA	NA	NA
71	0.37	15.65515411	NA	NA	NA	NA	NA	NA
71	0.38	15.13116028	NA	NA	NA	NA	NA	NA
71	0.39	14.63340107	NA	NA	NA	NA	NA	NA
71	0.4	14.15989329	NA	NA	NA	NA	NA	NA
71	0.41	13.7088466	NA	NA	NA	NA	NA	NA
71	0.42	13.27864048	NA	NA	NA	NA	NA	NA
71	0.43	12.86780446	NA	NA	NA	NA	NA	NA
71	0.44	12.47500103	NA	NA	NA	NA	NA	NA
71	0.45	12.09901079	NA	NA	NA	NA	NA	NA
71	0.46	11.73871962	NA	NA	NA	NA	NA	NA
71	0.47	11.39310737	NA	NA	NA	NA	NA	NA
71	0.48	11.06123805	NA	NA	NA	NA	NA	NA
71	0.49	10.74225118	NA	NA	NA	NA	NA	NA
71	0.5	10.43535418	NA	NA	NA	NA	NA	NA
71	0.51	10.1398156	NA	NA	NA	NA	NA	NA
71	0.52	9.854959268	NA	NA	NA	NA	NA	NA
71	0.53	9.580158892	NA	NA	NA	NA	NA	NA
71	0.54	9.314833426	NA	NA	NA	NA	NA	NA
71	0.55	9.058442842	NA	NA	NA	NA	NA	NA
71	0.56	8.810484373	NA	NA	NA	NA	NA	NA
71	0.57	8.570489143	NA	NA	NA	NA	NA	NA
71	0.58	8.338019125	NA	NA	NA	NA	NA	NA
71	0.59	8.112664404	NA	NA	NA	NA	NA	NA
71	0.6	7.894040694	NA	NA	NA	NA	NA	NA
71	0.61	7.681787089	NA	NA	NA	NA	NA	NA
71	0.62	7.475564011	NA	NA	NA	NA	NA	NA
71	0.63	7.275051331	NA	NA	NA	NA	NA	NA
71	0.64	7.079946647	NA	NA	NA	NA	NA	NA
71	0.65	6.889963696	NA	NA	NA	NA	NA	NA
71	0.66	6.704830874	NA	NA	NA	NA	NA	NA
71	0.67	6.524289865	NA	NA	NA	NA	NA	NA
71	0.68	6.348094341	NA	NA	NA	NA	NA	NA
71	0.69	6.176008736	NA	NA	NA	NA	NA	NA
71	0.7	6.007807069	NA	NA	NA	NA	NA	NA
71	0.71	5.843271807	NA	NA	NA	NA	NA	NA
71	0.72	5.682192743	NA	NA	NA	NA	NA	NA
71	0.73	5.524365885	NA	NA	NA	NA	NA	NA
71	0.74	5.369592328	NA	NA	NA	NA	NA	NA
71	0.75	5.217677088	NA	NA	NA	NA	NA	NA
71	0.76	5.06842788	NA	NA	NA	NA	NA	NA
71	0.77	4.921653801	NA	NA	NA	NA	NA	NA
71	0.78	4.777163887	NA	NA	NA	NA	NA	NA
71	0.79	4.634765489	NA	NA	NA	NA	NA	NA
71	0.8	4.494262418	NA	NA	NA	NA	NA	NA
71	0.81	4.355452764	NA	NA	NA	NA	NA	NA
71	0.82	4.218126286	NA	NA	NA	NA	NA	NA
71	0.83	4.082061229	NA	NA	NA	NA	NA	NA
71	0.84	3.947020347	NA	NA	NA	NA	NA	NA
71	0.85	3.812745837	NA	NA	NA	NA	NA	NA
71	0.86	3.678952763	NA	NA	NA	NA	NA	NA
71	0.87	3.545320302	NA	NA	NA	NA	NA	NA
71	0.88	3.411479847	NA	NA	NA	NA	NA	NA
71	0.89	3.276998385	NA	NA	NA	NA	NA	NA
71	0.9	3.141354622	NA	NA	NA	NA	NA	NA
71	0.91	3.003903535	NA	NA	NA	NA	NA	NA
71	0.92	2.863821631	NA	NA	NA	NA	NA	NA
71	0.93	2.720018435	NA	NA	NA	NA	NA	NA
71	0.94	2.570984848	NA	NA	NA	NA	NA	NA
71	0.95	2.414513603	NA	NA	NA	NA	NA	NA
71	0.96	2.247131209	NA	NA	NA	NA	NA	NA
71	0.97	2.062773961	NA	NA	NA	NA	NA	NA
71	0.98	1.848975917	NA	NA	NA	NA	NA	NA
71	0.99	1.570677311	NA	NA	NA	NA	NA	NA
81	0.01	732.8074524	NA	NA	NA	NA	NA	NA
81	0.02	364.5531708	NA	NA	NA	NA	NA	NA
81	0.03	241.797526	NA	NA	NA	NA	NA	NA
81	0.04	180.4164911	NA	NA	NA	NA	NA	NA
81	0.05	143.58526	NA	NA	NA	NA	NA	NA
81	0.06	119.0288963	NA	NA	NA	NA	NA	NA
81	0.07	101.4867121	NA	NA	NA	NA	NA	NA
81	0.08	88.32836288	NA	NA	NA	NA	NA	NA
81	0.09	78.09254534	NA	NA	NA	NA	NA	NA
81	0.1	69.9024769	NA	NA	NA	NA	NA	NA
81	0.11	63.20020445	NA	NA	NA	NA	NA	NA
81	0.12	57.61375864	NA	NA	NA	NA	NA	NA
81	0.13	52.88562172	NA	NA	NA	NA	NA	NA
81	0.14	48.83185188	NA	NA	NA	NA	NA	NA
81	0.15	45.31755799	NA	NA	NA	NA	NA	NA
81	0.16	42.24157117	NA	NA	NA	NA	NA	NA
81	0.17	39.52652651	NA	NA	NA	NA	NA	NA
81	0.18	37.11225081	NA	NA	NA	NA	NA	NA
81	0.19	34.95123845	NA	NA	NA	NA	NA	NA
81	0.2	33.00548445	NA	NA	NA	NA	NA	NA
81	0.21	31.2442224	NA	NA	NA	NA	NA	NA
81	0.22	29.64227932	NA	NA	NA	NA	NA	NA
81	0.23	28.17885967	NA	NA	NA	NA	NA	NA
81	0.24	26.83663337	NA	NA	NA	NA	NA	NA
81	0.25	25.60104267	NA	NA	NA	NA	NA	NA
81	0.26	24.45976899	NA	NA	NA	NA	NA	NA
81	0.27	23.40231827	NA	NA	NA	NA	NA	NA
81	0.28	22.41969507	NA	NA	NA	NA	NA	NA
81	0.29	21.50414426	NA	NA	NA	NA	NA	NA
81	0.3	20.64894419	NA	NA	NA	NA	NA	NA
81	0.31	19.84824002	NA	NA	NA	NA	NA	NA
81	0.32	19.09690825	NA	NA	NA	NA	NA	NA
81	0.33	18.39044587	NA	NA	NA	NA	NA	NA
81	0.34	17.72487911	NA	NA	NA	NA	NA	NA
81	0.35	17.09668777	NA	NA	NA	NA	NA	NA
81	0.36	16.50274222	NA	NA	NA	NA	NA	NA
81	0.37	15.9402506	NA	NA	NA	NA	NA	NA
81	0.38	15.4067143	NA	NA	NA	NA	NA	NA
81	0.39	14.89989038	NA	NA	NA	NA	NA	NA
81	0.4	14.41775954	NA	NA	NA	NA	NA	NA
81	0.41	13.95849883	NA	NA	NA	NA	NA	NA
81	0.42	13.52045821	NA	NA	NA	NA	NA	NA
81	0.43	13.10214044	NA	NA	NA	NA	NA	NA
81	0.44	12.70218365	NA	NA	NA	NA	NA	NA
81	0.45	12.31934625	NA	NA	NA	NA	NA	NA
81	0.46	11.9524938	NA	NA	NA	NA	NA	NA
81	0.47	11.6005876	NA	NA	NA	NA	NA	NA
81	0.48	11.2626746	NA	NA	NA	NA	NA	NA
81	0.49	10.93787865	NA	NA	NA	NA	NA	NA
81	0.5	10.62539273	NA	NA	NA	NA	NA	NA
81	0.51	10.3244721	NA	NA	NA	NA	NA	NA
81	0.52	10.03442823	NA	NA	NA	NA	NA	NA
81	0.53	9.754623458	NA	NA	NA	NA	NA	NA
81	0.54	9.484466142	NA	NA	NA	NA	NA	NA
81	0.55	9.223406421	NA	NA	NA	NA	NA	NA
81	0.56	8.970932373	NA	NA	NA	NA	NA	NA
81	0.57	8.726566583	NA	NA	NA	NA	NA	NA
81	0.58	8.489863046	NA	NA	NA	NA	NA	NA
81	0.59	8.260404383	NA	NA	NA	NA	NA	NA
81	0.6	8.03779931	NA	NA	NA	NA	NA	NA
81	0.61	7.821680349	NA	NA	NA	NA	NA	NA
81	0.62	7.611701736	NA	NA	NA	NA	NA	NA
81	0.63	7.407537513	NA	NA	NA	NA	NA	NA
81	0.64	7.208879772	NA	NA	NA	NA	NA	NA
81	0.65	7.015437035	NA	NA	NA	NA	NA	NA
81	0.66	6.826932754	NA	NA	NA	NA	NA	NA
81	0.67	6.643103907	NA	NA	NA	NA	NA	NA
81	0.68	6.463699681	NA	NA	NA	NA	NA	NA
81	0.69	6.288480219	NA	NA	NA	NA	NA	NA
81	0.7	6.117215427	NA	NA	NA	NA	NA	NA
81	0.71	5.949683808	NA	NA	NA	NA	NA	NA
81	0.72	5.785671328	NA	NA	NA	NA	NA	NA
81	0.73	5.624970281	NA	NA	NA	NA	NA	NA
81	0.74	5.467378137	NA	NA	NA	NA	NA	NA
81	0.75	5.312696364	NA	NA	NA	NA	NA	NA
81	0.76	5.160729175	NA	NA	NA	NA	NA	NA
81	0.77	5.011282189	NA	NA	NA	NA	NA	NA
81	0.78	4.864160964	NA	NA	NA	NA	NA	NA
81	0.79	4.719169345	NA	NA	NA	NA	NA	NA
81	0.8	4.576107569	NA	NA	NA	NA	NA	NA
81	0.81	4.434770047	NA	NA	NA	NA	NA	NA
81	0.82	4.294942713	NA	NA	NA	NA	NA	NA
81	0.83	4.156399771	NA	NA	NA	NA	NA	NA
81	0.84	4.018899655	NA	NA	NA	NA	NA	NA
81	0.85	3.882179868	NA	NA	NA	NA	NA	NA
81	0.86	3.745950284	NA	NA	NA	NA	NA	NA
81	0.87	3.609884239	NA	NA	NA	NA	NA	NA
81	0.88	3.473606411	NA	NA	NA	NA	NA	NA
81	0.89	3.336675902	NA	NA	NA	NA	NA	NA
81	0.9	3.198561927	NA	NA	NA	NA	NA	NA
81	0.91	3.058607713	NA	NA	NA	NA	NA	NA
81	0.92	2.915974774	NA	NA	NA	NA	NA	NA
81	0.93	2.769552774	NA	NA	NA	NA	NA	NA
81	0.94	2.617805132	NA	NA	NA	NA	NA	NA
81	0.95	2.458484384	NA	NA	NA	NA	NA	NA
81	0.96	2.288053784	NA	NA	NA	NA	NA	NA
81	0.97	2.100339201	NA	NA	NA	NA	NA	NA
81	0.98	1.882647674	NA	NA	NA	NA	NA	NA
81	0.99	1.599280964	NA	NA	NA	NA	NA	NA
91	0.01	744.3867233	NA	NA	NA	NA	NA	NA
91	0.02	370.3135652	NA	NA	NA	NA	NA	NA
91	0.03	245.6182282	NA	NA	NA	NA	NA	NA
91	0.04	183.2672965	NA	NA	NA	NA	NA	NA
91	0.05	145.8540861	NA	NA	NA	NA	NA	NA
91	0.06	120.9097012	NA	NA	NA	NA	NA	NA
91	0.07	103.0903286	NA	NA	NA	NA	NA	NA
91	0.08	89.72406108	NA	NA	NA	NA	NA	NA
91	0.09	79.32650486	NA	NA	NA	NA	NA	NA
91	0.1	71.00702314	NA	NA	NA	NA	NA	NA
91	0.11	64.19884643	NA	NA	NA	NA	NA	NA
91	0.12	58.52412782	NA	NA	NA	NA	NA	NA
91	0.13	53.72128044	NA	NA	NA	NA	NA	NA
91	0.14	49.60345599	NA	NA	NA	NA	NA	NA
91	0.15	46.03363188	NA	NA	NA	NA	NA	NA
91	0.16	42.90904063	NA	NA	NA	NA	NA	NA
91	0.17	40.15109488	NA	NA	NA	NA	NA	NA
91	0.18	37.69867062	NA	NA	NA	NA	NA	NA
91	0.19	35.50351157	NA	NA	NA	NA	NA	NA
91	0.2	33.52701223	NA	NA	NA	NA	NA	NA
91	0.21	31.73792004	NA	NA	NA	NA	NA	NA
91	0.22	30.11066427	NA	NA	NA	NA	NA	NA
91	0.23	28.62412077	NA	NA	NA	NA	NA	NA
91	0.24	27.26068562	NA	NA	NA	NA	NA	NA
91	0.25	26.00557105	NA	NA	NA	NA	NA	NA
91	0.26	24.84626382	NA	NA	NA	NA	NA	NA
91	0.27	23.77210406	NA	NA	NA	NA	NA	NA
91	0.28	22.77395419	NA	NA	NA	NA	NA	NA
91	0.29	21.84393654	NA	NA	NA	NA	NA	NA
91	0.3	20.97522324	NA	NA	NA	NA	NA	NA
91	0.31	20.16186695	NA	NA	NA	NA	NA	NA
91	0.32	19.3986632	NA	NA	NA	NA	NA	NA
91	0.33	18.68103783	NA	NA	NA	NA	NA	NA
91	0.34	18.00495429	NA	NA	NA	NA	NA	NA
91	0.35	17.36683674	NA	NA	NA	NA	NA	NA
91	0.36	16.76350611	NA	NA	NA	NA	NA	NA
91	0.37	16.19212642	NA	NA	NA	NA	NA	NA
91	0.38	15.65015959	NA	NA	NA	NA	NA	NA
91	0.39	15.13532722	NA	NA	NA	NA	NA	NA
91	0.4	14.64557811	NA	NA	NA	NA	NA	NA
91	0.41	14.1790605	NA	NA	NA	NA	NA	NA
91	0.42	13.7340983	NA	NA	NA	NA	NA	NA
91	0.43	13.30917059	NA	NA	NA	NA	NA	NA
91	0.44	12.90289398	NA	NA	NA	NA	NA	NA
91	0.45	12.51400727	NA	NA	NA	NA	NA	NA
91	0.46	12.1413581	NA	NA	NA	NA	NA	NA
91	0.47	11.78389134	NA	NA	NA	NA	NA	NA
91	0.48	11.44063889	NA	NA	NA	NA	NA	NA
91	0.49	11.11071076	NA	NA	NA	NA	NA	NA
91	0.5	10.79328717	NA	NA	NA	NA	NA	NA
91	0.51	10.48761162	NA	NA	NA	NA	NA	NA
91	0.52	10.1929847	NA	NA	NA	NA	NA	NA
91	0.53	9.908758664	NA	NA	NA	NA	NA	NA
91	0.54	9.634332525	NA	NA	NA	NA	NA	NA
91	0.55	9.369147735	NA	NA	NA	NA	NA	NA
91	0.56	9.112684283	NA	NA	NA	NA	NA	NA
91	0.57	8.864457209	NA	NA	NA	NA	NA	NA
91	0.58	8.624013461	NA	NA	NA	NA	NA	NA
91	0.59	8.390929065	NA	NA	NA	NA	NA	NA
91	0.6	8.164806555	NA	NA	NA	NA	NA	NA
91	0.61	7.945272645	NA	NA	NA	NA	NA	NA
91	0.62	7.731976108	NA	NA	NA	NA	NA	NA
91	0.63	7.524585836	NA	NA	NA	NA	NA	NA
91	0.64	7.322789055	NA	NA	NA	NA	NA	NA
91	0.65	7.126289682	NA	NA	NA	NA	NA	NA
91	0.66	6.934806798	NA	NA	NA	NA	NA	NA
91	0.67	6.748073226	NA	NA	NA	NA	NA	NA
91	0.68	6.56583419	NA	NA	NA	NA	NA	NA
91	0.69	6.387846043	NA	NA	NA	NA	NA	NA
91	0.7	6.213875053	NA	NA	NA	NA	NA	NA
91	0.71	6.043696226	NA	NA	NA	NA	NA	NA
91	0.72	5.877092145	NA	NA	NA	NA	NA	NA
91	0.73	5.71385182	NA	NA	NA	NA	NA	NA
91	0.74	5.553769525	NA	NA	NA	NA	NA	NA
91	0.75	5.396643587	NA	NA	NA	NA	NA	NA
91	0.76	5.242275126	NA	NA	NA	NA	NA	NA
91	0.77	5.090466692	NA	NA	NA	NA	NA	NA
91	0.78	4.941020769	NA	NA	NA	NA	NA	NA
91	0.79	4.793738101	NA	NA	NA	NA	NA	NA
91	0.8	4.64841577	NA	NA	NA	NA	NA	NA
91	0.81	4.50484494	NA	NA	NA	NA	NA	NA
91	0.82	4.362808159	NA	NA	NA	NA	NA	NA
91	0.83	4.222076067	NA	NA	NA	NA	NA	NA
91	0.84	4.082403277	NA	NA	NA	NA	NA	NA
91	0.85	3.943523147	NA	NA	NA	NA	NA	NA
91	0.86	3.805140966	NA	NA	NA	NA	NA	NA
91	0.87	3.666924908	NA	NA	NA	NA	NA	NA
91	0.88	3.528493721	NA	NA	NA	NA	NA	NA
91	0.89	3.389399539	NA	NA	NA	NA	NA	NA
91	0.9	3.249103191	NA	NA	NA	NA	NA	NA
91	0.91	3.106937527	NA	NA	NA	NA	NA	NA
91	0.92	2.962050809	NA	NA	NA	NA	NA	NA
91	0.93	2.813315159	NA	NA	NA	NA	NA	NA
91	0.94	2.659169715	NA	NA	NA	NA	NA	NA
91	0.95	2.4973315	NA	NA	NA	NA	NA	NA
91	0.96	2.324207885	NA	NA	NA	NA	NA	NA
91	0.97	2.133527178	NA	NA	NA	NA	NA	NA
91	0.98	1.912395853	NA	NA	NA	NA	NA	NA
91	0.99	1.624551596	NA	NA	NA	NA	NA	NA
101	0.01	754.7578303	NA	NA	NA	NA	NA	NA
101	0.02	375.4729286	NA	NA	NA	NA	NA	NA
101	0.03	249.040284	NA	NA	NA	NA	NA	NA
101	0.04	185.8206531	NA	NA	NA	NA	NA	NA
101	0.05	147.8861862	NA	NA	NA	NA	NA	NA
101	0.06	122.5942657	NA	NA	NA	NA	NA	NA
101	0.07	104.5266262	NA	NA	NA	NA	NA	NA
101	0.08	90.97413421	NA	NA	NA	NA	NA	NA
[truncated: 91 more rows]
